# Supplementary material for: Assessment and Improvement of Drug Data Structuredness From Electronic Health Records: Algorithm Development and Validation
Source: JMIR Med Inform. 2023 Jan 25;11:e40312. doi: 10.2196/40312 (PMC9909518; doi:10.2196/40312)
Supplement: Multimedia Appendix 1 [file medinform_v11i1e40312_app1.xlsx]

## Sheet: Sheet1
rule number	rule	details
1	MEDICATION starts with 'BE '	This term is used to order a blood sample at the point of care.
2	MEDICATION starts with 'BE:'	This term is used to order a blood sample at the point of care.
3	MEDICATION starts with '1 BE'	This term is used to order a blood sample at the point of care.
4	MEDICATION starts with 'BB '	This term is used to ask for a laboratory order of a blood count
5	MEDICATION starts with '!'	An entry that starts with an exclamation mark always indicates an order other than a drug prescription, such as laboratory order.
