# Supplementary material for: Assessment and Improvement of Drug Data Structuredness From Electronic Health Records: Algorithm Development and Validation
Source: JMIR Med Inform. 2023 Jan 25;11:e40312. doi: 10.2196/40312 (PMC9909518; doi:10.2196/40312)
Supplement: Multimedia Appendix 2 [file medinform_v11i1e40312_app2.xlsx]

## Sheet: Sheet 1
multimedia_appendix2_ds4
MEDICATION	ATC_CODE	CAT_MATCH	size	PIPE	INGREDIENT	STEP1	STEP2	STEP31	STEP32	STEP33	LEV1	LEV2	LEV3	TRUE12	TRUE123	TRUE13	TRUE23	MATCH	ATC_JOS_LVL1	ATC_CODE_LVL1	eval1	eval2	eval31	eval32	eval33	correct	level	kommentar	Kommentar Apotheke
PANTOPRAZOL HEXAL 20 mg magensaftres.Tabletten | (Pantoprazol)		No Match	24223	1	pantoprazol	A02BC02	A02BC02	A02BC02			95			1	1	1	1	0	A		1	1	1			0	5
PANTOPRAZOL HEXAL 40 mg magensaftres.Tabletten | (Pantoprazol)		No Match	23289	1	pantoprazol	A02BC02	A02BC02	A02BC02			95			1	1	1	1	0	A		1	1	1			0	5
METAMIZOL HEXAL Tropfen | (Metamizol)		No Match	21406	1	metamizol	N02BB02		N02BB02			83			0	0	1	0	0	N		1		1			0	5
TOREM 10 Tabletten | (Torasemid)		No Match	13013	1	torasemid	C03CA04		C03CA04			71			0	0	1	0	0	C		1		1			0	5
INHIXA 4.000 I.E. 40 mg/0,4 ml ILO F.Sp.+Sich-Sys. | (Enoxaparin natrium)		No Match	12027	1	enoxaparin natrium	B01AB05		B01AB05			39			0	0	1	0	0	B		1		1			0	5
ZOPICLON HEXAL 7,5 mg Filmtabletten | (Zopiclon)		No Match	10473	1	zopiclon	N05CF01		N05CF01			71			0	0	1	0	0	N		1		1			0	5
IBUHEXAL 600 Filmtabletten | (Ibuprofen)		No Match	10265	1	ibuprofen			M01AE01			48			0	0	0	0	0	M				1			0	5
MOVICOL V 13,81 g Pulver z.Herst.e.Lsg.z.Einnehm. | (Natrium-Ion, Kalium-Ion, Chlorid-Ion)		No Match	9571	1	natrium-ion, kalium-ion, chlorid-ion			A06AD65	J05AF01		64	51.0		0	0	0	0	0	A				1	0		0	5
LASIX 20 mg Inj.-Lsg. Ampullen | (Furosemid)		No Match	8036	1	furosemid	C03CA01		C03CA01			69			0	0	1	0	0	C		1		1			0	5
Novalgin p.o./i.v. (bei Durchführung auswählen)		No Match	6429	0				N02BB02	D01AC03	C01DX12	64	51.0	50.0	0	0	0	0	0	N				1	0	0	0	5
CEFTRIAXON Kabi 2,0 g Plv.z.Herst.e.Inf.Lsg. | (Ceftriaxon, Natrium-Ion)		No Match	6180	1	ceftriaxon, natrium-ion			J01DD04	L04AA18		72	59.0		0	0	0	0	0	J				1	0		0	5
RAMIPRIL HEXAL 5 mg Tabletten | (Ramipril)		No Match	6084	1	ramipril		C09AA05	C09AA05			94			0	0	0	1	0	C			1	1			0	5
ATORVASTATIN ratiopharm 40 mg Filmtabletten | (Atorvastatin)		No Match	5326	1	atorvastatin			C10AA05			96			0	0	0	0	0	C				1			0	5
Zopiclon 7,5 mg		No Match	5316	0				N05CF01			80			0	0	0	0	0	N				1			0	5
E153		No Match	4855	0				N04BC05	A10BG03		35	29.0		0	0	0	0	0	N				0	0		B05BB01	5
TAMSUNAR 0,4 mg Hartkaps.m.veränd.Wirkst.-Frs. | (Tamsulosin)		No Match	4399	1	tamsulosin			G04CA02	G04CA52		57	50.0		0	0	0	0	0	G				1	0		0	5
E 153		No Match	4317	0				B05BB01			75			0	0	0	0	0	B				1			0	5
Paracetamol p.o./i.v. (bei Durchführung auswählen)		No Match	3879	0				N02BE01			65			0	0	0	0	0	N				1			0	5
ALLOPURINOL HEXAL 300 Tabletten | (Allopurinol)		No Match	3799	1	allopurinol			M04AA01	M04AA51		73	69.0		0	0	0	0	0	M				1	0		0	5
INHIXA 4.000 I.E. (40 mg) 0,4 ml Injektionslösung | (Enoxaparin) GFR > 30		No Match	3592	1	enoxaparin) gfr > 3			B02BD09	B02BD36		69	69.0		0	0	0	0	0	B				0	0		B01AB05	5
ELEKTROLYT Inf.-Lsg. 153 | (Natrium-Ion, Kalium-Ion, Calcium-Ion, Magnesium-Ion)		No Match	3509	1	natrium-ion, kalium-ion, calcium-ion, magnesium-ion			B05BB01			78			0	0	0	0	0	B				1			0	5
MONO EMBOLEX 3.000 I.E.Prophyl.Sicherh.Spr. | (Certoparin natrium)		No Match	3475	1	certoparin natrium	B01AB13		B01AB13			80			0	0	1	0	0	B		1		1			0	5
RAMIPRIL HEXAL 2,5 mg Tabletten | (Ramipril)		No Match	3141	1	ramipril		C09AA05	C09AA05	C09BA25		95	94.0		0	0	0	1	0	C			1	1	1		0	5
ELEKTROLYT Inf.-Lsg. 153 PE-Flasche | (Natrium-Ion, Kalium-Ion, Calcium-Ion, Chlorid-Ion)		No Match	3118	1	natrium-ion, kalium-ion, calcium-ion, chlorid-ion			B05BB01			78			0	0	0	0	0	B				1			0	5
UNACID 3 g (ab Saal)		No Match	2929	0				J01CR01			75			0	0	0	0	0	J				1			0	5
Lasix		No Match	2834	0			C03CA01	C03CA01	D01AE15		100	67.0		0	0	0	1	0	C			1	1	0		0	5
Blutkulturen bei T > 38°C (bis 3/d)		No Match	2819	0				A07DA03	R06AE07	B03AA07	52	47.0	47.0	0	0	0	0	0	A				0	0	0	nomed	nomed	no_med	nomed
PANTOPRAZOL NORMON 40 mg Plv.z.Herst.e.Injek.-Lsg. | (Pantoprazol)		No Match	2790	1	pantoprazol	A02BC02		A02BC02			72			0	0	1	0	0	A		1		1			0	5
ALLOPURINOL HEXAL 100 Tabletten | (Allopurinol)		No Match	2767	1	allopurinol			M04AA01	M04AA51		73	69.0		0	0	0	0	0	M				1	0		0	5
MCP 10 mg p.o./i.v. (bei Durchführung auswählen)		No Match	2657	0				A12CC02	A03FA01		71	70.0		0	0	0	0	0	A				0	1		0	5
REKAWAN Filmtabletten 1000 mg | (Kalium-Ion, Kalium-Ion)		No Match	2634	1	kalium-ion, kalium-ion			N03AG01			75			0	0	0	0	0	N				0			A12BA01	5
LAXOBERAL Abführ Tropfen | (Natrium picosulfat)		No Match	2558	1	natrium picosulfat			A06AB08	V04CZ		37	30.0		0	0	0	0	0	A				1	0		0	5
Insulintherapie: AO auf UKD Inuslin-Anpassungsplan 9636 Dokumentation: auf Diabteskurve		No Match	2437	0				V06CA50	S01AX02	D06BB03	55	54.0	51.0	0	0	0	0	0	V				0	0	0	A10A	3	no_med	A10A
FRAXIPARINE 0,8 ml Injektionslösg. i.e.Fertigspr. | (Nadroparin calcium)		No Match	2334	1	nadroparin calcium			L01BB02	D08AF01	L04AA10	63	61.0	61.0	0	0	0	0	0	L				0	0	0	B01AB06	5
TAVOR Tabletten | (Lorazepam)		No Match	2268	1	lorazepam	N05BA06		N05BA06			62			0	0	1	0	0	N		1		1			0	5
Vomex 62 mg Amp		No Match	2152	0				A04AB02	C09CA08		83	67.0		0	0	0	0	0	A				1	0		0	5
FRAXIPARIN 0,6 ml Injektionslösung i.e.Fertigspr. | (Nadroparin calcium)		No Match	2112	1	nadroparin calcium			D08AF01	L01BB02	A03FA01	62	59.0	58.0	0	0	0	0	0	D				0	0	0	B01AB06	5
NACL 0,9% CF Care Lock | (Natrium-Ion, Chlorid-Ion)		No Match	2019	1	natrium-ion, chlorid-ion			B05CB01	D08AF01		84	54.0		0	0	0	0	0	B				1	0		0	5
Movicol Btl		No Match	2017	0				A06AD65	S01EB09		78	60.0		0	0	0	0	0	A				1	0		0	5
LEVETIRACETAM STADA 500 mg Filmtabletten | (Levetiracetam)		No Match	2003	1	levetiracetam	N03AX14		N03AX14			80			0	0	1	0	0	N		1		1			0	5
ASS RATIOPHARM 100 mg TAH Tabletten | (Acetylsalicylsäure)		No Match	1992	1	acetylsalicylsäure			N02BA01	B01AC06		89	88.0		0	0	0	0	0	N				0	1		0	5
CANDESARTAN HEXAL 8 mg Tabletten | (Candesartan)		No Match	1910	1	candesartan			C09CA06			94			0	0	0	0	0	C				1			0	5
Bifiteral ml		No Match	1879	0				A06AD11	A06AD04		86	56.0		0	0	0	0	0	A				1	0		0	5
MIRTAZAPIN HEXAL 15 mg Filmtabletten | (Mirtazapin)		No Match	1870	1	mirtazapin	N06AX11		N06AX11			91			0	0	1	0	0	N		1		1			0	5
IBUPROFEN STADA 600 mg Filmtabletten | (Ibuprofen)		No Match	1766	1	ibuprofen		M01AE01	M01AE01			90			0	0	0	1	0	M			1	1			0	5
DUROGESIC SMAT 12 µg/h 2,1mg Fentanyl/Pfl. | (Fentanyl)		No Match	1711	1	fentanyl		N02AB03	N02AB03			92			0	0	0	1	0	N			1	1			0	5
Prednisolon		No Match	1665	0				S01CA53	H02AB06		100	100.0		0	0	0	0	0	S				0	1		0	5
AMLODIPIN HEXAL 5 mg Tabletten | (Amlodipin)		No Match	1637	1	amlodipin		C08CA01	C08CA01			94			0	0	0	1	0	C			1	1			0	5
LEVETIRACETAM STADA 1.000 mg Filmtabletten | (Levetiracetam)		No Match	1636	1	levetiracetam	N03AX14		N03AX14			75			0	0	1	0	0	N		1		1			0	5
RANITIC 150 Filmtabletten | (Ranitidin)		No Match	1611	1	ranitidin			N03AG01	A07EC01		73	70.0		0	0	0	0	0	N				0	0		A02BA02	5
MACROGOL STADA 13,7 g Plv.z.Her.e.Lsg.z.Einnehmen | (Natrium-Ion, Kalium-Ion, Chlorid)	A06AD15	Fuzzy Match	1603	1	natrium-ion, kalium-ion, chlorid			C07AB07	A06AD65	N04BC05	59	59.0	59.0	0	0	0	0	2	C	A			0	1	0	0	5
Clexane 4.000 I. E. (40 mg) 0,4 ml Injektionslösung | (Enoxaparin) GFR > 30		No Match	1513	1	enoxaparin) gfr > 3			B01AB05			75			0	0	0	0	0	B				1			0	5
NOVANOX Tabletten | (Nitrazepam)	N05CD02	Fuzzy Match	1498	1	nitrazepam	N05CD02		N05CD02			33			0	0	1	0	1	N	N	1		1			0	5
MEROPENEM Kabi 1 g Plv.z.Her.e.Inj.-/Inf.-L. | (Meropenem)		No Match	1477	1	meropenem	J01DH02		J01DH02			74			0	0	1	0	0	J		1		1			0	5
DUROGESIC SMAT 25 µg/h 4,2mg Fentanyl/Pfl. | (Fentanyl)		No Match	1462	1	fentanyl			N02AB03			90			0	0	0	0	0	N				1			0	5
INHIXA 4.000 I.E. (40 mg) 0,4 ml Injektionslösung !GFR > 30 | (Enoxaparin)		No Match	1453	1	enoxaparin			B02BD09	B02BD36		69	69.0		0	0	0	0	0	B				0	0		B01AB05	5
XIPAMID HEXAL 10 mg Tabletten | (Xipamid)		No Match	1446	1	xipamid	C03BA10		C03BA10			67			0	0	1	0	0	C		1		1			0	5
PARACETAMOL Amneal 10 mg/ml 1g Inf.-L.100 ml Dsfl. | (Paracetamol)		No Match	1415	1	paracetamol	N02BE01		N02BE01			69			0	0	1	0	0	N		1		1			0	5
LYRICA 75 mg Hartkapseln | (Pregabalin)		No Match	1400	1	pregabalin	N03AX16		N03AX16			83			0	0	1	0	0	N		1		1			0	5
LYRICA 50 mg Hartkapseln | (Pregabalin)		No Match	1380	1	pregabalin	N03AX16		N03AX16			83			0	0	1	0	0	N		1		1			0	5
RENVELA 800 mg Filmtabletten | (Sevelamer carbonat)		No Match	1375	1	sevelamer carbonat	V03AE02		V03AE02			77			0	0	1	0	0	V		1		1			0	5
LYRICA 25 mg Hartkapseln | (Pregabalin)		No Match	1370	1	pregabalin	N03AX16		N03AX16			92			0	0	1	0	0	N		1		1			0	5
MAGNESIUM-DIASPORAL 300 mg Granulat | (Magnesium-Ion)		No Match	1350	1	magnesium-ion			A12CC05	A12CC11	A12CC02	75	67.0	59.0	0	0	0	0	0	A				0	0	0	A12CC04	5
CITALOPRAM HEXAL 20 mg Filmtabletten | (Citalopram)		No Match	1323	1	citalopram	N06AB04	N06AB04	N06AB04			95			1	1	1	1	0	N		1	1	1			0	5
ELEKTROLYT Inf.-Lsg.153 N Berlin Chemie Plastik | (Natrium-Ion, Kalium-Ion, Calcium-Ion)		No Match	1258	1	natrium-ion, kalium-ion, calcium-ion			B05BB01			74			0	0	0	0	0	B				1			0	5
ADENURIC 80 mg Filmtabletten | (Febuxostat)		No Match	1248	1	febuxostat	M04AA03		M04AA03			86			0	0	1	0	0	M		1		1			0	5
MIRTAZAPIN STADA 15 mg Filmtabletten | (Mirtazapin)		No Match	1229	1	mirtazapin	N06AX11	N06AX11	N06AX11			95			1	1	1	1	0	N		1	1	1			0	5
Inf. E153 (i.v.) 500 mL		No Match	1229	0				N02BA13	B06AC01	B02BD09	55	55.0	52.0	0	0	0	0	0	N				0	0	0	B05BB01	5
FRAXIPARIN 0,4 ml Injektionslösung i.e.Fertigspr. | (Nadroparin calcium)		No Match	1218	1	nadroparin calcium			D08AF01	G04CA02		62	59.0		0	0	0	0	0	D				0	0		B01AB06	5
LEPONEX Tabletten | (Clozapin)		No Match	1216	1	clozapin	N05AH02		N05AH02			74			0	0	1	0	0	N		1		1			0	5
VITAMIN B12 1000 µg Inject Jenapharm Ampullen | (Cyanocobalamin)		No Match	1208	1	cyanocobalamin	B03BA01		B03BA01			81			0	0	1	0	0	B		1		1			0	5
OXYGESIC 10 mg Retardtabletten | (Oxycodon) bei Schmerzen NRS>=4 (alle12h)		No Match	1201	1	oxycodon) bei schmerzen nrs>=4 (alle12h			N02AA05			96			0	0	0	0	0	N				1			0	5
Metamizol (i.v.) 1000 mg/2 mL Inf. 30min LM=TL:NaCl 0,9%		No Match	1170	0				A11CC05	N02BB02	B01AD12	67	67.0	63.0	0	0	0	0	0	A				0	1	0	0	5
CELLCEPT 500 mg Tabletten | (Mycophenolsäure)		No Match	1162	1	mycophenolsäure	L04AA06		L04AA06			73			0	0	1	0	0	L		1		1			0	5
Sevredol		No Match	1144	0			N02AA01	N02AA01	G02CB05		100	75.0		0	0	0	1	0	N			1	1	0		0	5
Vitamin B1		No Match	1130	0				A11DA01	A11CC05	N07XB52	100	82.0	82.0	0	0	0	0	0	A				1	0	0	0	5
MAGNESIUM VERLA 300 Orange Granulat | (Magnesium-Ion)		No Match	1078	1	magnesium-ion			A12CC05	A12CC11	A12CC02	100	68.0	59.0	0	0	0	0	0	A				0	0	0	V06XX02	5
XIPAMID HEXAL 20 mg Tabletten | (Xipamid)		No Match	1052	1	xipamid	C03BA10		C03BA10			62			0	0	1	0	0	C		1		1			0	5
INNOHEP 20.000 Anti XA I.E./ml 0,7ml Fertigspr. | (Tinzaparin natrium)		No Match	1029	1	tinzaparin natrium	B01AB10		B01AB10			77			0	0	1	0	0	B		1		1			0	5
METOHEXAL Succ 47,5 mg Retardtabletten | (Metoprolol)		No Match	1018	1	metoprolol		C07AB02	C07AB02			95			0	0	0	1	0	C			1	1			0	5
UNACID 3 g z. Infusion Trockensubst.o.Lösungsm. | (Ampicillin, Sulbactam, Natrium-Ion)		No Match	1011	1	ampicillin, sulbactam, natrium-ion			J01CR01			75			0	0	0	0	0	J				1			0	5
PANTOPRAZOL Amneal 40 mg Plv.z.Herst.e.Injek.-Lsg. | (Pantoprazol)		No Match	995	1	pantoprazol	A02BC02		A02BC02			84			0	0	1	0	0	A		1		1			0	5
IBUHEXAL 400 Filmtabletten | (Ibuprofen)		No Match	987	1	ibuprofen			M01AE01			53			0	0	0	0	0	M				1			0	5
MONO EMBOLEX 3.000 I.E.Prophyl.Sicherh.Spr. | (Certoparin natrium) !GFR>30		No Match	962	1	certoparin natrium) !gfr>3			B01AB13	B03AC		80	58.0		0	0	0	0	0	B				1	0		0	5
NOVAMINSULFON ratioph.1 g/2 ml Inj.Lsg. Ampullen | (Metamizol)		No Match	942	1	metamizol	N02BB02		N02BB02			81			0	0	1	0	0	N		1		1			0	5
Metamizol-Natrium (i.v.) 1000 mg/ 2 mL Inf. 30min LM=TL:NaCl 0,9%		No Match	936	0				V03AE01	B02BD17	B01AB01	67	60.0	60.0	0	0	0	0	0	V				0	0	0	N02BB02	5
INHIXA 8.000 I.E. 80 mg/0,8 ml ILO F.Sp.+Sich-Sys. | (Enoxaparin natrium)		No Match	931	1	enoxaparin natrium	B01AB05		B01AB05			38			0	0	1	0	0	B		1		1			0	5
TAVOR 0,5 Tabletten | (Lorazepam)		No Match	928	1	lorazepam	N05BA06		N05BA06			78			0	0	1	0	0	N		1		1			0	5
Magnesium Diasporal		No Match	915	0				A12CC05	A12CC30		75	68.0		0	0	0	0	0	A				0	0		A12CC04	5
CEFUROXIM Fresenius 1500 mg Plv.Inf.-Lsg.-Herst. | (ab Saal)		No Match	911	1	ab saal			J01DC02			90			0	0	0	0	0	J				1			0	5
TRYASOL Codein forte Tropfen zum Einnehmen | (Codein)		No Match	906	1	codein			R05DA04	N02AJ06		50	47.0		0	0	0	0	0	R				1	0		0	5
peripherer Schmerzkatheter Naropin 0,2%		No Match	898	0				N01BB09	V06DB52	M02AA15	54	53.0	52.0	0	0	0	0	0	N				1	0	0	0	5
SIMVAHEXAL 40 mg Filmtabletten | (Simvastatin)		No Match	887	1	simvastatin	C10AA01		C10AA01			97			0	0	1	0	0	C		1		1			0	5
SCHWEDEN-TABLETTEN 0,25 | (Natriumchlorid)		No Match	873	1	natriumchlorid			S01KX02	B05XA16		39	25.0		0	0	0	0	0	S				0	0		V06XX02	5	Welcher ATC Code?	V06XX02
INHIXA 6.000 I.E. 60 mg/0,6 ml ILO F.Sp.+Sich-Sys. | (Enoxaparin natrium)		No Match	867	1	enoxaparin natrium	B01AB05		B01AB05			38			0	0	1	0	0	B		1		1			0	5
CANDESARTAN HEXAL 4 mg Tabletten | (Candesartan)		No Match	858	1	candesartan		C09CA06	C09CA06			95			0	0	0	1	0	C			1	1			0	5
LOPERAMID-ratiopharm akut 2 mg Filmtabletten | (Loperamid)		No Match	853	1	loperamid	A07DA03		A07DA03			91			0	0	1	0	0	A		1		1			0	5
ARILIN 500 Filmtabletten | (Metronidazol)		No Match	853	1	metronidazol			G01AF01	D06BX01	J01XD01	100	38.0	35.0	0	0	0	0	0	G				0	0	0	P01AB01	5
Skinsan® scrub - Körper		No Match	849	0				A03AX13			55			0	0	0	0	0	A				0			nomed	nomed	no_med?	nomed, Körperpflege
CANDESARTAN HEXAL comp 16 mg/12,5 mg Tabletten | (Candesartan)		No Match	841	1	candesartan			C09CA06	C09DA26		89	84.0		0	0	0	0	0	C				0	1		0	5
LEPONEX 25 Tabletten | (Clozapin)		No Match	834	1	clozapin	N05AH02		N05AH02			74			0	0	1	0	0	N		1		1			0	5
UNACID 3 g z. Infusion in 100 ml NaCl über 1 h| (Ampicillin, Sulbactam, Natrium-Ion)		No Match	831	1	ampicillin, sulbactam, natrium-ion			J01CR01			75			0	0	0	0	0	J				1			0	5
DUROGESIC SMAT 50 µg/h 8,4mg Fentanyl/Pfl. | (Fentanyl)		No Match	781	1	fentanyl			N02AB03			90			0	0	0	0	0	N				1			0	5
PRAVASTATIN HEXAL 20 mg Tabletten | (Pravastatin)		No Match	780	1	pravastatin	C10AA03		C10AA03			92			0	0	1	0	0	C		1		1			0	5
Sultanol 2,5 mg	R03AC02	Fuzzy Match	764	0				R03AC02	N06AA06		100	74.0		0	0	0	0	1	R	R			1	0		0	5
ARIXTRA 2,5 mg/0,5 ml Inj.-Lsg.i.e.Fertigspritze | (Fondaparinux natrium)		No Match	755	1	fondaparinux natrium	B01AX05		B01AX05			81			0	0	1	0	0	B		1		1			0	5
LOPERAMID akut Aristo 2 mg Tabletten | (Loperamid)		No Match	747	1	loperamid	A07DA03		A07DA03			62			0	0	1	0	0	A		1		1			0	5
CITALOPRAM HEXAL 10 mg Filmtabletten | (Citalopram)		No Match	744	1	citalopram	N06AB04		N06AB04			95			0	0	1	0	0	N		1		1			0	5
GABAPENTIN HEXAL 300 mg Hartkapseln | (Gabapentin)		No Match	739	1	gabapentin	N03AX12		N03AX12			90			0	0	1	0	0	N		1		1			0	5
Inf. E153 (i.v.) 1000 mL		No Match	737	0				N02BA13	B06AC01	B02BD09	55	55.0	52.0	0	0	0	0	0	N				0	0	0	B05BB01	5
CANDESARTAN-1A Pharma 16 mg Tabletten | (Candesartan)		No Match	726	1	candesartan			C09CA06			82			0	0	0	0	0	C				1			0	5
LOCOL 80 mg Retardtabletten | (Fluvastatin)		No Match	723	1	fluvastatin	C10AA04		C10AA04			26			0	0	1	0	0	C		1		1			0	5
DEKRISTOL 20.000 I.E. Weichkapseln | (Colecalciferol)		No Match	720	1	colecalciferol			A11CC05			92			0	0	0	0	0	A				1			0	5
ATROVENT (Ipratropiumbromid) 0,5 mg		No Match	717	0				R03BB01	S01ED01	G02CB03	89	59.0	56.0	0	0	0	0	0	R				1	0	0	0	5
BIFITERAL Sirup | (Lactulose)		No Match	714	1	lactulose	A06AD11		A06AD11			75			0	0	1	0	0	A		1		1			0	5
Heparin		No Match	707	0				C05BA03	B01AB01		100	100.0		0	0	0	0	0	C				0	1		0	5	Welcher ATC Code?	B01AB01
PIPAMPERON HEXAL 40 mg Tabletten | (Pipamperon)		No Match	701	1	pipamperon	N05AD05		N05AD05			91			0	0	1	0	0	N		1		1			0	5
CEFUROXIM 1500 mg Plv.Inf.-Lsg.-Herst. in 50mlNaCl über 1h (Cefuroxim, Natrium-Ion) GFR>50		No Match	697	0				J01DC02			84			0	0	0	0	0	J				1			0	5
MOTILIUM Filmtabletten | (Domperidon)		No Match	685	1	domperidon	A03FA03		A03FA03			61			0	0	1	0	0	A		1		1			0	5
Ibuprofen (p.o.) 40 mg/mL Suspension		No Match	683	0				M01AE01			81			0	0	0	0	0	M				1			0	5	ATC Code M01AE01 korrekt?	M01AE01
Actrapid		No Match	683	0			A10AB01	A10AB01			100			0	0	0	1	0	A			1	1			0	5
MIRTAZAPIN HEXAL 30 mg Filmtabletten | (Mirtazapin)		No Match	681	1	mirtazapin	N06AX11		N06AX11			91			0	0	1	0	0	N		1		1			0	5
INNOHEP 20.000 Anti XA I.E./ml 0,5ml Fertigspr. | (Tinzaparin natrium)		No Match	680	1	tinzaparin natrium	B01AB10		B01AB10			77			0	0	1	0	0	B		1		1			0	5
PREDNISOLON		No Match	671	0				S01CA53	H02AB06		100	100.0		0	0	0	0	0	S				0	1		0	5
KALINOR Brausetabletten | (Kalium-Ion, Kalium-Ion, Citrat-Trianion)	A12BA30	Fuzzy Match	657	1	kalium-ion, kalium-ion, citrat-trianion			A12BA30	B05CB10	A12BA01	100	54.0	53.0	0	0	0	0	1	A	A			1	0	0	0	5
IBUPROFEN Atid 600 mg Filmtabletten | (Ibuprofen)		No Match	653	1	ibuprofen			M01AE01			82			0	0	0	0	0	M				1			0	5
XIPAMID HEXAL 40 mg Tabletten | (Xipamid)		No Match	647	1	xipamid	C03BA10		C03BA10			67			0	0	1	0	0	C		1		1			0	5
Faustan (Diazepam)		No Match	641	0				N05BA01			70			0	0	0	0	0	N				1			0	5
NOVAMINSULFON ratioph.500 mg Tabletten | (Metamizol)		No Match	641	1	metamizol	N02BB02		N02BB02			93			0	0	1	0	0	N		1		1			0	5
Schmerzkatheter Naropin 0,2%		No Match	636	0				N02AJ06	N01BB09	M04AA51	54	54.0	52.0	0	0	0	0	0	N				0	1	0	0	5
SIMVAHEXAL 20 mg Filmtabletten | (Simvastatin)		No Match	630	1	simvastatin	C10AA01		C10AA01			97			0	0	1	0	0	C		1		1			0	5
METOHEXAL Succ 95 mg Retardtabletten | (Metoprolol)		No Match	614	1	metoprolol		C07AB02	C07AB02			94			0	0	0	1	0	C			1	1			0	5
Pantoprazol		No Match	612	0			A02BC02	A02BC02			100			0	0	0	1	0	A			1	1			0	5
RISPERIDON HEXAL Filmtabletten | (Risperidon)		No Match	612	1	risperidon	N05AX08		N05AX08			89			0	0	1	0	0	N		1		1			0	5
UNACID 3 g		No Match	611	0				J01CR01			75			0	0	0	0	0	J				1			0	5
INHIXA 2.000 I.E. 20 mg/0,2 ml ILO F.Sp.+Sich-Sys. | (Enoxaparin natrium)		No Match	610	1	enoxaparin natrium	B01AB05		B01AB05			39			0	0	1	0	0	B		1		1			0	5
NOVAMINSULFON ratioph.1 g/2 ml Inj.Lsg. Ampullen | (Metamizol) in 100ml NaCl		No Match	608	1	metamizol) in 100ml nac			N02BB02			81			0	0	0	0	0	N				1			0	5
E 154		No Match	601	0				B05BB11	L01EX09		75	53.0		0	0	0	0	0	B				1	0		0	5
NOVAMINSULFON ratioph.1 g/2 ml Inj.Lsg. Ampullen | (Metamizol) Kurzinfusion		No Match	593	1	metamizol) kurzinfusio			N02BB02			81			0	0	0	0	0	N				1			0	5
METRONIDAZOL B.Braun 5 mg/ml Infusionslösung | (ab Saal)		No Match	582	1	ab saal			J01XD01	P01AB01	A03BA01	95	71.0	62.0	0	0	0	0	0	J				1	0	0	0	5
ZYPREXA VELOTAB Schmelztabletten | (Olanzapin)		No Match	582	1	olanzapin	N05AH03		N05AH03			88			0	0	1	0	0	N		1		1			0	5
PREDNISOLON Jenapharm Tabletten | (Prednisolon)		No Match	579	1	prednisolon			H02AB06			91			0	0	0	0	0	H				1			0	5
CEFUROXIM Fresenius 1500 mg Plv.Inf.-Lsg.-Herst. | (Cefuroxim, Natrium-Ion)		No Match	578	1	cefuroxim, natrium-ion			J01DC02			90			0	0	0	0	0	J				1			0	5
E154		No Match	577	0				A10BG03	A11DA01		29	29.0		0	0	0	0	0	A				0	0		B05BB11	5
EXFORGE 5 mg/160 mg Filmtabletten | (Amlodipin)		No Match	575	1	amlodipin			C09DB01			91			0	0	0	0	0	C				1			0	5
MONO EMBOLEX 3.000 I.E.Prophyl.Sicherh.Spr. | (Certoparin natrium) !!!GFR>30		No Match	574	1	certoparin natrium) !!!gfr>3			B01AB13	B03AC		80	58.0		0	0	0	0	0	B				1	0		0	5
Dexamethason		No Match	569	0				H02AB02			100			0	0	0	0	0	H				1			0	5
ZYPREXA überzogene Tabletten | (Olanzapin)		No Match	569	1	olanzapin	N05AH03		N05AH03			78			0	0	1	0	0	N		1		1			0	5
CEFUROXIM 1500 mg Plv.Inf.-Lsg.-Herst. in 50ml NaCl über 1h| (Cefuroxim, Natrium-Ion)		No Match	565	1	cefuroxim, natrium-ion			J01DC02			84			0	0	0	0	0	J				1			0	5
EZETROL 10 mg Tabletten | (Ezetimib)		No Match	559	1	ezetimib			C10AX09			50			0	0	0	0	0	C				1			0	5
INHIXA 4.000 I.E. 40 mg/0,4 bei GFR > 30		No Match	558	0				B02BD09	B02BD36		69	69.0		0	0	0	0	0	B				0	0		B01AB05	5
HCT HEXAL 12,5 mg Tabletten | (Hydrochlorothiazid)		No Match	557	1	hydrochlorothiazid	C03AA03	C03AA03	C03AA03			93			1	1	1	1	0	C		1	1	1			0	5
Novalgin		No Match	554	0			N02BB02	N02BB02	S02DA55	G01AF01	100	67.0	57.0	0	0	0	1	0	N			1	1	0	0	0	5
CALCIUM SANDOZ forte Brausetabletten | (Calcium-Ion)		No Match	553	1	calcium-ion			A12AX02	V03AE01		79	67.0		0	0	0	0	0	A				0	0		A12AA20	5
PIPERACILLIN+Tazobactam Teva 4g/500mg P.z.H.e.L. | (Piperacillin, Tazobactam, Natrium-Ion)		No Match	539	1	piperacillin, tazobactam, natrium-ion			J01CR05			93			0	0	0	0	0	J				1			0	5
LYRICA 150 mg Hartkapseln | (Pregabalin)		No Match	537	1	pregabalin	N03AX16		N03AX16			80			0	0	1	0	0	N		1		1			0	5
SEROQUEL 25 mg Filmtabletten | (Quetiapin)		No Match	535	1	quetiapin	N05AH04		N05AH04			73			0	0	1	0	0	N		1		1			0	5
NaCl		No Match	535	0			B05CB01	B05CB01	N06AA12		100	60.0		0	0	0	1	0	B			0	0	0		B05BB	4	mehrere ATC codes für NaCl möglich?	B05BB11 = Physiologische Kochsalzlösung; die bezeihcnung Nacl ist aber nicht eindeutig- ist auch in anderen Elektrolytlösungen enthalten und auch diese könnten gemeint sein, daher vielleicht den Atc code B05BB verwenden?
Torem 10 mg		No Match	534	0				L04AC16	N05BA06	C03CA04	75	73.0	71.0	0	0	0	0	0	L				0	0	1	0	5
Kalinor BT	A12BA30	Fuzzy Match	530	0				A12BA30	A12BA01	V03AE01	100	82.0	58.0	0	0	0	0	1	A	A			1	0	0	0	5
DOLO-DOBENDAN 1,4 mg/10 mg Lutschtabletten | (Cetylpyridinium-Kation)	R02AA56	Fuzzy Match	513	1	cetylpyridinium-kation	R02AA56		R02AA56			94			0	0	1	0	1	R	R	1		1			0	5
PIPERACILLIN Tazobactam Kabi 4g/0,5g Plv.z.Hers. | (Piperacillin, Tazobactam, Natrium-Ion)		No Match	512	1	piperacillin, tazobactam, natrium-ion			J01CR05			100			0	0	0	0	0	J				1			0	5
VITAMIN B12 1.000 µg Lichtenstein Ampullen | (Cyanocobalamin)		No Match	505	1	cyanocobalamin	B03BA01		B03BA01			79			0	0	1	0	0	B		1		1			0	5
Tavor Expidet (Lorazepam)		No Match	499	0				N05BA06			81			0	0	0	0	0	N				1			0	5
TAVOR Expidet Täfelchen | (Lorazepam)		No Match	497	1	lorazepam	N05BA06		N05BA06			81			0	0	1	0	0	N		1		1			0	5
QUETIAPIN HEXAL Retardtabletten | (Quetiapin)		No Match	494	1	quetiapin	N05AH04		N05AH04			86			0	0	1	0	0	N		1		1			0	5
NOVAMINSULFON ratio.1 g/2 ml Inj.Lsg. | (Metamizol) KI in 100ml NATRIUMCHLORID Inf.Lsg.154		No Match	491	1	metamizol) ki in 100ml natriumchlorid inf.lsg.15			N02BB02			76			0	0	0	0	0	N				1			0	5
L-THYROXIN 125 Henning Tabletten | (Levothyroxin)		No Match	491	1	levothyroxin			H03AA01			98			0	0	0	0	0	H				1			0	5
Inf. E153 + Glucose 5% (i.v.) 500 mL		No Match	489	0				N04BC05	G04BX21	L04AA44	57	53.0	53.0	0	0	0	0	0	N				0	0	0	B05BB02	5	mehr als ein Medi?	B05BB02
LEVODOPA ratioph.comp.100mg/25mg Tabletten | (Carbidopa)		No Match	481	1	carbidopa			N04BA10			78			0	0	0	0	0	N				1			0	5
FENISTIL Injektionslösung | (Dimetinden)		No Match	478	1	dimetinden			D04AA13	R06AB03		100	77.0		0	0	0	0	0	D				0	1		0	5
NaCl 0,9% Ampullen | (Natrium-Ion, Chlorid)		No Match	473	1	natrium-ion, chlorid			J01EE01	B05CB01		64	64.0		0	0	0	0	0	J				0	1		0	5
QUETIAPIN HEXAL Filmtabletten | (Quetiapin)		No Match	472	1	quetiapin	N05AH04		N05AH04			86			0	0	1	0	0	N		1		1			0	5
Movicol Btl.		No Match	468	0				A06AD65	S01EB09		78	60.0		0	0	0	0	0	A				1	0		0	5
Movicol		No Match	468	0			A06AD65	A06AD65	S01EB09		100	62.0		0	0	0	1	0	A			1	1	0		0	5
VANCOMYCIN 1,0 g Plv.z.Her.e.Lsg.in 250 ml NaCl über 2 h| (Vancomycin-Standard)		No Match	467	1	vancomycin-standard			A07AA09			77			0	0	0	0	0	A				0			J01XA01	5
FALITHROM Filmtabletten | (Phenprocoumon)		No Match	465	1	phenprocoumon	B01AA04		B01AA04			82			0	0	1	0	0	B		1		1			0	5
JODID 100 HEXAL Tabletten | (Iodid-Ion)		No Match	463	1	iodid-ion	H03CA01		H03CA01			67			0	0	1	0	0	H		1		1			0	5
Zopiclon		No Match	463	0			N05CF01	N05CF01			100			0	0	0	1	0	N			1	1			0	5
NATRIUMCHLORID Inf.Lsg.154 | (Natrium-Ion, Chlorid-Ion)		No Match	462	1	natrium-ion, chlorid-ion			B05BB11	B05XA03		82	70.0		0	0	0	0	0	B				1	0		0	5
HEPARIN NATRIUM 7 500 ratiopharm Fertigspritzen | (Heparin natrium (Schwein))		No Match	460	1	heparin natrium (schwein)			B01AB01			94			0	0	0	0	0	B				1			0	5
[1 - Wässerung vor / nach CYP] NATRIUMCHLORID Inf.Lsg.154 über 4h		No Match	459	0				A01AB02	D07AC13		51	50.0		0	0	0	0	0	A				0	0		B05BB11	5
Morphin		No Match	456	0				N02AA01			100			0	0	0	0	0	N				1			0	5
[2 - Prä CYP, Granisetron] NATRIUMCHLORID Inf.Lsg.154		No Match	455	0				M01AX24	A02BC04	A07DA03	55	53.0	50.0	0	0	0	0	0	M				0	0	0	BB05B11	5
Dermatop® BC ans Bett - ges. Integument		No Match	454	0				D07AC18			70			0	0	0	0	0	D				1			0	5	ATC Code D07AC18 korrekt?	V07AT
BISOPROLOL ratiopharm 5 mg Tabletten | (Bisoprolol)		No Match	454	1	bisoprolol			C07AB07			96			0	0	0	0	0	C				1			0	5
AMBROXOL ratiopharm 15 mg/2 ml Inj.Lsg. Ampullen in 50ml NaCl 0,9%		No Match	453	0				R05CB06			93			0	0	0	0	0	R				1			0	5
INNOHEP 20.000 Anti XA I.E./ml 0,9ml Fertigspr. | (Tinzaparin natrium)		No Match	452	1	tinzaparin natrium	B01AB10		B01AB10			77			0	0	1	0	0	B		1		1			0	5
ELEKTROLYT Inf.-Lsg. 153 PE-Flasche		No Match	447	0				B05BB01			78			0	0	0	0	0	B				1			0	5
VANCOMYCIN CP 1,0 g Plv.z.Her.e.Lsg.z.Ein./Inf. | (Vancomycin-Standard)		No Match	444	1	vancomycin-standard			A07AA09			74			0	0	0	0	0	A				0			J01XA01	5
STILNOX Filmtabletten | (Zolpidem)	N05CF02	Fuzzy Match	443	1	zolpidem	N05CF02		N05CF02			27			0	0	1	0	1	N	N	1		1			0	5
PLAVIX 75 mg Filmtabletten | (Clopidogrel)		No Match	442	1	clopidogrel			B01AC04	B01AC34		96	62.0		0	0	0	0	0	B				1	0		0	5
Cefuroxim (i.v.) 250 mg Inf. 30-60min LM:Aqua ad inj TM:NaCl 0,9%		No Match	439	0				J01DC02			71			0	0	0	0	0	J				1			0	5
TAVOR Tabletten | (Lorazepam)		No Match	436	1	lorazepam	N05BA06		N05BA06			62			0	0	1	0	0	N		1		1			0	5
Torem		No Match	435	0			C03CA04	C03CA04	C01BC03		100	57.0		0	0	0	1	0	C			1	1	0		0	5
PYRILAX 10 mg Suppositorien | (Bisacodyl)		No Match	435	1	bisacodyl	A06AB02		A06AB02			37			0	0	1	0	0	A		1		1			0	5
PANTOPRAZOL Amneal 40 mg Plv.z.Herst.e.Injek.-Lsg. in 50ml NaCl 0,9%		No Match	435	0				A02BC02			84			0	0	0	0	0	A				1			0	5
Pantozol 40 mg		No Match	431	0				A02BC02	N06AF04		72	67.0		0	0	0	0	0	A				1	0		0	5
SPIRONOLACTON ratiopharm 50 mg Tabletten | (Spironolacton)		No Match	430	1	spironolacton			C03DA01	C03ED01		96	66.0		0	0	0	0	0	C				1	0		0	5
[3 - Prä CYP, Uromitexan] NATRIUMCHLORID Inf.Lsg.154		No Match	430	0				J05AF05	H05BX01	C09CA04	50	50.0	47.0	0	0	0	0	0	J				0	0	0	V03AF01	5	zwei Medis?	V03AF01
FOLVERLAN 5 mg Tabletten | (Folsäure)		No Match	425	1	folsäure	B03BB01		B03BB01			96			0	0	1	0	0	B		1		1			0	5
TAVOR Expidet 1,0 Täfelchen | (Lorazepam)		No Match	421	1	lorazepam	N05BA06		N05BA06			94			0	0	1	0	0	N		1		1			0	5
RISPERIDON ratiopharm 1 mg Schmelztabletten | (Risperidon)		No Match	420	1	risperidon	N05AX08		N05AX08			95			0	0	1	0	0	N		1		1			0	5
PARACETAMOL ratiopharm 500 mg Tabletten | (Paracetamol)		No Match	417	1	paracetamol	N02BE01		N02BE01			96			0	0	1	0	0	N		1		1			0	5
ABILIFY Tabletten | (Aripiprazol)		No Match	414	1	aripiprazol	N05AX12		N05AX12			78			0	0	1	0	0	N		1		1			0	5
LIXIANA 30 mg Filmtabletten | (Edoxaban)		No Match	413	1	edoxaban	B01AF03		B01AF03			96			0	0	1	0	0	B		1		1			0	5
Femoralis peripherer Schmerzkatheter Naropin 0,2%		No Match	404	0				M02AA15	B01AB04		51	50.0		0	0	0	0	0	M				0	0		N01BB09	5	ATC Code N01BB09 korrekt?	N01BB09
ACIC 250 PI Via Pulver z.Herst.e.Infusionslösg. | (Aciclovir)		No Match	399	1	aciclovir			D06BB03	J05AB01		100	67.0		0	0	0	0	0	D				0	1		0	5
DIGITOXIN Philo Ampullen | (Digitoxin)		No Match	399	1	digitoxin	C01AA04		C01AA04			77			0	0	1	0	0	C		1		1			0	5
Inf. E148 + Glucose 1% (i.v.) 250 mL		No Match	398	0				J07CA09	A10BB01		48	47.0		0	0	0	0	0	J				0	0		B05BB02	5	ATC Code BB05BB02 korrekt?	B05BB02
DECOSTRIOL 0,25 µg Weichkapseln | (Calcitriol)		No Match	395	1	calcitriol			A11CC04			74			0	0	0	0	0	A				1			0	5
BICANORM magensaftresistente Tabletten | (Natrium-Ion, Natrium-Ion, Hydrogencarbonat-Ion)	A02AH01	Fuzzy Match	393	1	natrium-ion, natrium-ion, hydrogencarbonat-ion			A02AH01	A09AA02		100	73.0		0	0	0	0	1	A	A			1	0		0	5
NOVAMINSULFON ratioph.1 g/2 ml Inj.Lsg. Ampullen | (ab Saal)		No Match	393	1	ab saal			N02BB02			81			0	0	0	0	0	N				1			0	5
Paracetamol (i.v.) 10 mg/mL Inf. 30min LM=TL NaCl 0,9%		No Match	391	0				N02BE01			76			0	0	0	0	0	N				1			0	5
Ibuprofen		No Match	388	0			M01AE01	M01AE01			100			0	0	0	1	0	M			1	1			0	5
Amlodipin 5 mg		No Match	387	0				C08CA01			79			0	0	0	0	0	C				1			0	5
L-THYROXIN Henning Tabletten | (Levothyroxin)		No Match	387	1	levothyroxin			H03AA01			92			0	0	0	0	0	H				1			0	5
VALSARTAN HEXAL 80 mg Filmtabletten | (Valsartan)		No Match	380	1	valsartan		C09CA03	C09CA03			95			0	0	0	1	0	C			1	1			0	5
RANITIC Injekt Infusionslösungskonzentrat | (Ranitidin)		No Match	377	1	ranitidin			J01DH03	J01DI04	L01XC37	83	81.0	81.0	0	0	0	0	0	J				0	0	0	A02BA02	5	ATC Code A02BA02 korrekt?	A02BA02
BUSCOPAN Injektionslösung | (Butylscopolaminium-Kation)		No Match	376	1	butylscopolaminium-kation			A03BB01	A03DB04		77	76.0		0	0	0	0	0	A				1	0		0	5
LIXIANA 60 mg Filmtabletten | (Edoxaban)		No Match	376	1	edoxaban	B01AF03		B01AF03			96			0	0	1	0	0	B		1		1			0	5
Ramipril		No Match	372	0				C09AA05			100			0	0	0	0	0	C				1			0	5
HYDROCORTISON 100 Trockensubstanz mit Lösungsm. | (Hydrocortison)		No Match	371	1	hydrocortison			S01BA02	H02AB09		76	66.0		0	0	0	0	0	S				0	1		0	5
KREON 40.000 Hartkps.m.magensaftr.überz.Pellets | (Triacylglycerollipase, Amylase)		No Match	371	1	triacylglycerollipase, amylase			A09AA02			62			0	0	0	0	0	A				1			0	5
Lantus		No Match	369	0			A10AE04	A10AE04	N05BP03		100	55.0		0	0	0	1	0	A			1	1	0		0	5
NaCl 0,9%		No Match	365	0			B05CB01	B05CB01	H01BA02		100	57.0		0	0	0	1	0	B			0	0	0		B05BB11	5
Ischadicus peripherer Schmerzkatheter Naropin 0,2%		No Match	365	0				M02AA15	V06DB50	V06DB52	56	49.0	48.0	0	0	0	0	0	M				0	0	0	N01BB09	5	ATC Code N01BB09 korrekt?	N01BB09
MONO EMBOLEX 8.000 I.E.Prophyl.Sicherh.Spr. | (Certoparin natrium)		No Match	365	1	certoparin natrium	B01AB13		B01AB13			80			0	0	1	0	0	B		1		1			0	5
VALSARTAN HEXAL 160 mg Filmtabletten | (Valsartan)		No Match	364	1	valsartan		C09CA03	C09CA03			95			0	0	0	1	0	C			1	1			0	5
Paracetamol (i.v.) 10 mg/mL Inf. 30min LM=TL:NaCl 0,9%		No Match	363	0				N02BE01			76			0	0	0	0	0	N				1			0	5
METOHEXAL Succ 23,75 mg Retardtabletten | (Metoprolol)		No Match	362	1	metoprolol		C07AB02	C07AB02			95			0	0	0	1	0	C			1	1			0	5
VAGIMID 500 Filmtabletten | (Metronidazol)		No Match	362	1	metronidazol			P01AB01	J01XD01	D06BX01	41	34.0	32.0	0	0	0	0	0	P				0	0	0	G01AF01	5	ATC Code J01XD01 korrekt?	G01AF01
L-THYROXIN 100 Henning Tabletten | (Levothyroxin)		No Match	362	1	levothyroxin			H03AA01			100			0	0	0	0	0	H				1			0	5
AMOCLAV 875 mg+125 mg Filmtabletten | (Amoxicillin, Clavulansäure)		No Match	361	1	amoxicillin, clavulansäure			J01CR02			76			0	0	0	0	0	J				1			0	5
PREDNISOLON 20 mg Jenapharm Tabletten | (Prednisolon)		No Match	361	1	prednisolon			H02AB06			79			0	0	0	0	0	H				1			0	5
L-THYROXIN 50 Henning Tabletten | (Levothyroxin)		No Match	360	1	levothyroxin			H03AA01			100			0	0	0	0	0	H				1			0	5
SERTRALIN HEXAL Filmtabletten | (Sertralin)		No Match	356	1	sertralin	N06AB06		N06AB06			86			0	0	1	0	0	N		1		1			0	5
ORFIRIL long 300 mg Retardkapseln | (Valproinsäure)		No Match	353	1	valproinsäure	N03AG01	N03AG01	N03AG01			94			1	1	1	1	0	N		1	1	1			0	5
Sole		No Match	352	0				P02CA03	D11AX18		67	57.0		0	0	0	0	0	P				0	0		B05BB	4	ist es möglich hier einen ATC code zu finden?	B05BB,
Kevatril		No Match	349	0				J07BK01	G01AF01		62	57.0		0	0	0	0	0	J				0	0		A04AA02	5
Ern. i.v: zentral SMOFKABIVEN 1100 kcal - 18h		No Match	348	0				B05BA10			64			0	0	0	0	0	B				1			0	5
SEROQUEL Prolong 50 mg Retardtabletten | (Quetiapin)		No Match	347	1	quetiapin	N05AH04	N05AH04	N05AH04			95			1	1	1	1	0	N		1	1	1			0	5
[4 - Cyclophosphamid EUVAS Schema] NATRIUMCHLORID Inf.Lsg.154 über 2h		No Match	347	0				L01AA01	D01AE14	J05AB01	94	55.0	51.0	0	0	0	0	0	L				1	0	0	0	5	Trägerlösung weglasen und nur ATC Code L01AA01 erkennen?	L01AA01
ASS 100 mg		No Match	346	0				A12CC02	N04BX01	A11CC02	64	64.0	62.0	0	0	0	0	0	A				0	0	0	unspec	unspec
VALSARTAN HEXAL comp.160mg/12,5mg Filmtabletten | (Valsartan)		No Match	345	1	valsartan			C09CA03	C09DA23		100	97.0		0	0	0	0	0	C				0	1		0	5
RISPERIDON HEXAL 0,5 mg Filmtabletten | (Risperidon)		No Match	345	1	risperidon	N05AX08	N05AX08	N05AX08			95			1	1	1	1	0	N		1	1	1			0	5
PIPAMPERON HEXAL Saft 4 mg/ml | (Pipamperon)		No Match	345	1	pipamperon	N05AD05		N05AD05			86			0	0	1	0	0	N		1		1			0	5
Pantoprazol 20 mg		No Match	342	0				A02BC02			82			0	0	0	0	0	A				1			0	5
PASPERTIN 10 mg/2 ml Ampullen | (Metoclopramid hydrochlorid, Metoclopramid)		No Match	339	1	metoclopramid hydrochlorid, metoclopramid			L04AA18	N06BA02		69	67.0		0	0	0	0	0	L				0	0		A03FA01	5
ELEKTROLYT Inf.-Lsg. 153		No Match	338	0				B05BB01			78			0	0	0	0	0	B				1			0	5
GRANOCYTE 34		No Match	336	0			L03AA10	L03AA10	C01DX12		100	53.0		0	0	0	1	0	L			1	1	0		0	5
Paracetamol		No Match	333	0			N02BE01	N02BE01			100			0	0	0	1	0	N			1	1			0	5
PANTOPRAZOL HEXAL magensaftres.Tabletten | (Pantoprazol)		No Match	332	1	pantoprazol	A02BC02		A02BC02			87			0	0	1	0	0	A		1		1			0	5
DIAZEPAM ratiopharm Tabletten | (Diazepam)		No Match	332	1	diazepam	N05BA01		N05BA01			90			0	0	1	0	0	N		1		1			0	5
LEPONEX Tabletten | (Clozapin)		No Match	329	1	clozapin	N05AH02		N05AH02			74			0	0	1	0	0	N		1		1			0	5
THIAMAZOL 20 mg Henning Filmtabletten | (Thiamazol)		No Match	328	1	thiamazol	H03BB02		H03BB02			76			0	0	1	0	0	H		1		1			0	5
PROCORALAN 5 mg Filmtabletten | (Ivabradin)		No Match	327	1	ivabradin	C01EB17		C01EB17			47			0	0	1	0	0	C		1		1			0	5
PALLADON 2,6 mg Hartkapseln | (Hydromorphon)		No Match	326	1	hydromorphon	N02AA03		N02AA03			97			0	0	1	0	0	N		1		1			0	5
ELEKTROLYT Inf.-Lsg. 153 PE-Flasche | (Natrium-Ion, Kalium-Ion, Calcium-Ion, Chlorid)		No Match	326	1	natrium-ion, kalium-ion, calcium-ion, chlorid			B05BB01			78			0	0	0	0	0	B				1			0	5
B) E154 250 ml		No Match	326	0				B02BD09	L04AB01		56	48.0		0	0	0	0	0	B				0	0		B05BB1	5
CIPROHEXAL 500 mg Filmtabletten | (Ciprofloxacin)		No Match	325	1	ciprofloxacin			J01MA02			97			0	0	0	0	0	J				1			0	5
SERTRALIN HEXAL 50 mg Filmtabletten | (Sertralin)		No Match	324	1	sertralin	N06AB06	N06AB06	N06AB06			95			1	1	1	1	0	N		1	1	1			0	5
MIRTAZAPIN STADA 30 mg Filmtabletten | (Mirtazapin)		No Match	323	1	mirtazapin	N06AX11		N06AX11			91			0	0	1	0	0	N		1		1			0	5
MELNEURIN 25 Filmtabletten | (Melperon)		No Match	322	1	melperon	N05AD03		N05AD03			100			0	0	1	0	0	N		1		1			0	5
LEVETIRACETAM STADA 250 mg Filmtabletten | (Levetiracetam)		No Match	322	1	levetiracetam	N03AX14		N03AX14			79			0	0	1	0	0	N		1		1			0	5
URAPIDIL Stragen i.v. 50 mg Ampullen | (Urapidil) titrieren innerhalb des RR Zielbereichs		No Match	321	1	urapidil) titrieren innerhalb des rr zielbereich		C02CA06	C02CA06			100			0	0	0	1	0	C			1	1			0	5
DUROGESIC SMAT 75 µg/h 12,6mg Fentanyl/Pfl. | (Fentanyl)		No Match	321	1	fentanyl			N02AB03			90			0	0	0	0	0	N				1			0	5
E 153 ml		No Match	320	0				A10AB01	A10AD01		67	67.0		0	0	0	0	0	A				0	0		B05BB01	5
Pantozol		No Match	319	0				N05CM22	D01AC20	A07FA01	57	53.0	53.0	0	0	0	0	0	N				0	0	0	A02BC02	5
Sostril		No Match	317	0				C04AX21	N05CM22	C05AP01	67	62.0	62.0	0	0	0	0	0	C				0	0	0	A02BA02	5
A) Wässerung mit NaCl 0,45% + Glucose 2,5% (3 Liter Beutel) ab 5:00 Uhr		No Match	316	0				A03HH10	V07AV	A03PP01	52	50.0	50.0	0	0	0	0	0	A				0	0	0	B05BB02	5	Welcher ATC Code?	B05BB02
ACC LONG Brausetabletten | (Acetylcystein)		No Match	315	1	acetylcystein			R05CB01			73			0	0	0	0	0	R				1			0	5
LEVETIRACETAM HEXAL 500 mg Filmtabletten | (Levetiracetam)		No Match	314	1	levetiracetam	N03AX14	N03AX14	N03AX14			96			1	1	1	1	0	N		1	1	1			0	5
ALA		No Match	313	0				V06CX50	V06DB50	L01XB01	67	60.0	60.0	0	0	0	0	0	V				0	0	0	unspec	unspec	Welcher ATC Code?	Alpha-Linolensäure (ALA) gehört zur Gruppe der Omega-3-Fettsäuren. Nahrunsgergänzung, präparat nicht eindeutig
Kevatril 3mg		No Match	313	0				C02CA06	N05AX15		72	70.0		0	0	0	0	0	C				0	0		A04AA02	5
FLUOXETIN STADA 20 mg Tabletten | (Fluoxetin)		No Match	312	1	fluoxetin	N06AB03		N06AB03			80			0	0	1	0	0	N		1		1			0	5
SANDIMMUN | (Ciclosporin)		No Match	310	1	ciclosporin		L04AD01	L04AD01			100			0	0	0	1	0	L			1	1			0	5
Trazodon		No Match	308	0			N06AX05	N06AX05	D08AG02		100	63.0		0	0	0	1	0	N			1	1	0		0	5
INSPRA 25 mg Filmtabletten | (Eplerenon)		No Match	307	1	eplerenon	C03DA04		C03DA04			87			0	0	1	0	0	C		1		1			0	5
Lasix 20 mg		No Match	307	0				C03CA01	V04BA20		69	62.0		0	0	0	0	0	C				1	0		0	5
SALBUTAMOL STADA Inhalat 5 mg/ml Lsg.f.e.Verneb. | (Salbutamol)		No Match	306	1	salbutamol			R03AC02			65			0	0	0	0	0	R				1			0	5
Prednisolon mg		No Match	305	0				S01CA53	H02AB06		88	88.0		0	0	0	0	0	S				0	1		0	5
SPIRONOLACTON ratiopharm 25 mg Tabletten | (Spironolacton)		No Match	305	1	spironolacton			C03DA01	C03ED01		94	66.0		0	0	0	0	0	C				1	0		0	5
D) Wässerung mit NaCl 0,45% + Glucose 2,5% (Rest 3 Liter Beutel)		No Match	304	0				A03HH10	V04BA20	C05CA01	52	48.0	47.0	0	0	0	0	0	A				0	0	0	B05BB02	5	Welcher ATC Code?	B05BB02
BAYOTENSIN akut Phiolen Lösung zum Einnehmen | (Nitrendipin)		No Match	302	1	nitrendipin	C08CA08		C08CA08			79			0	0	1	0	0	C		1		1			0	5
CALCIUM RATIOPHARM 500 mg Kautabletten | (Calcium-Ion)		No Match	301	1	calcium-ion			A12AA04	V03AE01	A12AX02	81	67.0	67.0	0	0	0	0	0	A				1	0	0	0	5
FRAXIPARINE 0,7 ml Injektionslösg. i.e.Fertigspr. | (Nadroparin calcium)		No Match	300	1	nadroparin calcium			L01BB02	D08AF01	L04AA10	63	61.0	61.0	0	0	0	0	0	L				0	0	0	B01AB06	5
Tazobac (Piperacillin/Tazobactam) in [g]		No Match	300	0				J01CR05			81			0	0	0	0	0	J				1			0	5	ATC Code J01CR05 korrekt?	J01CR05
Ern. i.v: peri OLIMEL 2,5% E - 1050 kcal - 18h		No Match	299	0				B06AC01	N02BA13	S01GA02	57	55.0	55.0	0	0	0	0	0	B				0	0	0	B05BA10	5
Pantoprazol 40 mg		No Match	298	0				A02BC02			82			0	0	0	0	0	A				1			0	5
AMPHO MORONAL Suspension 100 mg/1 ml | (Amphotericin B)		No Match	296	1	amphotericin b			A07AA07			100			0	0	0	0	0	A				1			0	5
Lasix mg		No Match	296	0				C03CA01	D01AE15		77	53.0		0	0	0	0	0	C				1	0		0	5
TRAMAGIT 100 mg Retardtabletten | (Tramadol)		No Match	296	1	tramadol			N02AX02			81			0	0	0	0	0	N				1			0	5
L-THYROXIN 75 Henning Tabletten | (Levothyroxin)		No Match	295	1	levothyroxin			H03AA01			100			0	0	0	0	0	H				1			0	5
INHIXA 10.000 I.E. 100 mg/1 ml ILO F.Sp.+Sich-Sys. | (Enoxaparin natrium)		No Match	294	1	enoxaparin natrium	B01AB05		B01AB05			41			0	0	1	0	0	B		1		1			0	5
Amlodipin		No Match	294	0			C08CA01	C08CA01			100			0	0	0	1	0	C			1	1			0	5
Faustan		No Match	293	0				J02AC01	L01XB01	A07AA11	57	57.0	57.0	0	0	0	0	0	J				0	0	0	N05BA01	5	Welcher ATC Code?	N05BA01
DUROGESIC SMAT 100 µg/h 16,8mg Fentanyl/Pfl. | (Fentanyl)		No Match	291	1	fentanyl			N02AB03			88			0	0	0	0	0	N				1			0	5
Fenistil		No Match	291	0				R06AB03	D04AA13		100	100.0		0	0	0	0	0	R				0	0		unspec	unspec	derma oder zum einnehmen?	nicht eindeutig, könnten Dragees oder Gel sein, unterschiedliche ATCcodes
Methotrexat		No Match	290	0				L04AX03	L01BA01	M01CX01	100	100.0	100.0	0	0	0	0	0	L				0	0	1	0	5	kann man den ATC Code hier genau bestimmen?	M01CX01
MAGNESIUM DIASPORAL 300 mg Granulat | (Magnesium-Ion)		No Match	290	1	magnesium-ion			A12CC05	A12CC11	A12CC02	75	67.0	62.0	0	0	0	0	0	A				0	0	0	A12CC04	5
DIGITOXIN 0,07 mg Tabletten | (Digitoxin)		No Match	287	1	digitoxin	C01AA04		C01AA04			86			0	0	1	0	0	C		1		1			0	5
OTRIVEN 0,1% Dosierspray ohne Konserv.Stoffe | (Xylometazolin)		No Match	287	1	xylometazolin	R01AA07		R01AA07			95			0	0	1	0	0	R		1		1			0	5
Aciclovir		No Match	286	0			J05AB01	J05AB01			100			0	0	0	1	0	J			0	0			unspec	unspec
PREDNISOLON 5 mg Jenapharm Tabletten | (Prednisolon)		No Match	285	1	prednisolon			H02AB06			81			0	0	0	0	0	H				1			0	5
NACL 0,9%		No Match	283	0			B05CB01	B05CB01	H01BA02		100	57.0		0	0	0	1	0	B			0	0	0		B05BB11	5	ist B05CB01 korrekt?	B05BB11
Penicillin G 5 Mega		No Match	281	0				J01CE01			100			0	0	0	0	0	J				1			0	5
AMLODIPIN HEXAL Tabletten | (Amlodipin)		No Match	281	1	amlodipin			C08CA01			88			0	0	0	0	0	C				1			0	5
TAVOR 1,0 Tabletten | (Lorazepam)		No Match	280	1	lorazepam	N05BA06		N05BA06			78			0	0	1	0	0	N		1		1			0	5
Tavor		No Match	279	0			N05BA06	N05BA06			100			0	0	0	1	0	N			1	1			0	5
Torasemid		No Match	277	0			C03CA04	C03CA04			100			0	0	0	1	0	C			1	1			0	5
LEVOFLOXACIN HEXAL 500 mg Filmtabletten | (Levofloxacin)		No Match	275	1	levofloxacin	J01MA12	J01MA12	J01MA12			96			1	1	1	1	0	J		1	1	1			0	5
Melperon 25 mg		No Match	275	0				N05AD03			73			0	0	0	0	0	N				1			0	5
Protaphane		No Match	272	0			A10AC01	A10AC01	S02DA55		100	59.0		0	0	0	1	0	A			1	1	0		0	5
ELIQUIS 5 mg Filmtabletten | (Apixaban)		No Match	271	1	apixaban	B01AF02		B01AF02			96			0	0	1	0	0	B		1		1			0	5
BISOPROLOL ratiopharm 2,5 mg Filmtabletten | (Bisoprolol)		No Match	271	1	bisoprolol			C07AB07			96			0	0	0	0	0	C				1			0	5
[4 - Rtx Vaskulitis Induktion] PARACETAMOL ratiopharm 500 mg Tabletten | (Paracetamol)		No Match	269	1	paracetamol	N02BE01		N02BE01			21			0	0	1	0	0	N		1		1			0	5
FRAXIPARIN 0,7 ml Injektionslösung i.e.Fertigspr. | (Nadroparin calcium)		No Match	269	1	nadroparin calcium			D08AF01	L01BB02	A03FA01	62	59.0	58.0	0	0	0	0	0	D				0	0	0	B01AB06	5
Torasemid 10 mg		No Match	268	0				C03CA04			88			0	0	0	0	0	C				1			0	5
COTRIM ratiopharm 480 mg Tabletten | (Trimethoprim, Sulfamethoxazol)		No Match	266	1	trimethoprim, sulfamethoxazol			J01EE01			100			0	0	0	0	0	J				1			0	5
PIPERACILLIN Tazobactam 4g/0,5g in 20ml NaCl üb.2h| (Piperacillin,Tazobactam, Natrium-Ion)		No Match	265	1	piperacillin,tazobactam, natrium-ion			J01CR05			100			0	0	0	0	0	J				1			0	5
TOREM Tabletten | (Torasemid)		No Match	265	1	torasemid	C03CA04		C03CA04			71			0	0	1	0	0	C		1		1			0	5
FERRO SANOL duodenal Hartkaps.m.msr.überz.Pell. | (Eisen(II)-Ion)		No Match	264	1	eisen(ii)-ion		B03AA01	B03AA01			100			0	0	0	1	0	B			1	1			0	5
MELNEURIN Filmtabletten | (Melperon)		No Match	263	1	melperon	N05AD03		N05AD03			86			0	0	1	0	0	N		1		1			0	5
Pantozol 20 mg		No Match	262	0				A02BC02	N06AF04		72	67.0		0	0	0	0	0	A				1	0		0	5
E153 ml		No Match	261	0				N01BB20	G04BD10	A10BB01	55	53.0	53.0	0	0	0	0	0	N				0	0	0	B05BB01	5
EMEND 125 mg/80 mg Hartkapseln | (Aprepitant, Aprepitant)		No Match	259	1	aprepitant, aprepitant			B02BD06	B05BA01	V08AB10	57	56.0	56.0	0	0	0	0	0	B				0	0	0	A04AD12	5
Ern. i.v: zentral SMOFKABIVEN 1600 kcal - 18h		No Match	258	0				B05BA10			64			0	0	0	0	0	B				1			0	5
FLUCLOX Stragen 2 g Injektionsfl. in 40 ml Aqua über 2 h| (Flucloxacillin, Natrium-Ion)		No Match	258	1	flucloxacillin, natrium-ion			C02CA06			58			0	0	0	0	0	C				0			J01CF05	5
COLCHICUM DISPERT überzogene Tabletten | (Colchicin)		No Match	258	1	colchicin	M04AC01		M04AC01			51			0	0	1	0	0	M		1		1			0	5
CALCIUM-CT 500 mg Kautabletten | (Calcium-Ion)		No Match	257	1	calcium-ion			A12AA04	A12AX02		81	79.0		0	0	0	0	0	A				1	0		0	5
Fluoxetin		No Match	253	0			N06AB03	N06AB03			100			0	0	0	1	0	N			1	1			0	5
Torem mg		No Match	250	0				C03CA04			77			0	0	0	0	0	C				1			0	5
Dermatop® BS ans Bett - ges. Integument		No Match	248	0				D07AC18			70			0	0	0	0	0	D				1			0	5
KCL		No Match	248	0				A01AD11	V06DB52	B01AC05	44	44.0	44.0	0	0	0	0	0	A				0	0	0	B05XA01	5	Welcher ATC Code?	B05XA01
Paracetamol 500 mg		No Match	248	0				N02BE01			76			0	0	0	0	0	N				1			0	5
Lasix 40 mg		No Match	247	0				C03CA01	V04BA20		69	62.0		0	0	0	0	0	C				1	0		0	5
ELUTIT Natrium Granulat | (Poly(styrol-co-divinylbenzol)sulfonsäure (92:8), Natriumsalz)		No Match	247	1	poly(styrol-co-divinylbenzol)sulfonsäure (92:8), natriumsalz			V03AE01			100			0	0	0	0	0	V				1			0	5
L-THYROXIN 25 Henning Tabletten | (Levothyroxin)		No Match	246	1	levothyroxin			H03AA01			100			0	0	0	0	0	H				1			0	5
CANDESARTAN HEXAL 16 mg Tabletten | (Candesartan)		No Match	246	1	candesartan			C09CA06			92			0	0	0	0	0	C				1			0	5
DONEPEZIL HCL HEXAL 5 mg Filmtabletten | (Donepezil)		No Match	245	1	donepezil	N06DA02		N06DA02			81			0	0	1	0	0	N		1		1			0	5
INEGY 10 mg/40 mg Tabletten | (Ezetimib)		No Match	245	1	ezetimib			C10BA02			83			0	0	0	0	0	C				1			0	5
periphere Schmerzkatheter Naropin 0,2%		No Match	245	0				N01BB09	M02AA15	N02AJ06	54	53.0	52.0	0	0	0	0	0	N				1	0	0	0	5
INHIXA 4.000 I.E. (40 mg) 0,4 ml Injektionslösung | (Enoxaparin) !GFR > 30		No Match	244	1	enoxaparin) !gfr > 3			B02BD09	B02BD36		69	69.0		0	0	0	0	0	B				0	0		B01AB05	5
KCl		No Match	244	0				A01AD11	V06DB52	B01AC05	44	44.0	44.0	0	0	0	0	0	A				0	0	0	B05XA01	5	Welcher ATC Code?	B05XA01
JANUVIA 50 mg Filmtabletten | (Sitagliptin)		No Match	243	1	sitagliptin			A10BH01			96			0	0	0	0	0	A				1			0	5
ISDN ratiopharm 20 mg Retardkapseln | (Isosorbid dinitrat)		No Match	242	1	isosorbid dinitrat	C01DA08		C01DA08			69			0	0	1	0	0	C		1		1			0	5
A/S		No Match	241	0				M02AP01	A11CC02		50	50.0		0	0	0	0	0	M				0	0		R03AL02	5	no_med?	kombinierte Inhalation von Salbutamol/Ipratropium = Sultanol/Atrovent, R03AL02
CALCILAC Kautabletten | (Calcium-Ion, Colecalciferol)		No Match	240	1	calcium-ion, colecalciferol			A07EC01	N05BB01	N02AJ06	58	57.0	57.0	0	0	0	0	0	A				0	0	0	A12AX01	5
OTRIVEN 0,1% Nasentropfen f.Erw.u.Schulkdr. | (Xylometazolin)		No Match	240	1	xylometazolin	R01AA07		R01AA07			75			0	0	1	0	0	R		1		1			0	5
ACIC 200 Tabletten | (Aciclovir)		No Match	238	1	aciclovir			D06BB03	J05AB01		100	57.0		0	0	0	0	0	D				0	1		0	5
Atrovent 20 gtt		No Match	234	0				R03BB01			89			0	0	0	0	0	R				1			0	5
Novalgin Tropfen		No Match	233	0				A09AH20	N02BB02	R05DA04	70	67.0	61.0	0	0	0	0	0	A				0	1	0	0	5
METRONIDAZOL 500 mg		No Match	232	0				J01XD01	P01AB01	N05CD08	77	77.0	60.0	0	0	0	0	0	J				1	0	0	0	5
Ern. i.v: peri OLIMEL 2,5% E - 1400 kcal - 18h		No Match	230	0				B06AC01	N02BA13	S01GA02	57	55.0	55.0	0	0	0	0	0	B				0	0	0	B05BA10	5
TAVOR (Lorazepam)		No Match	230	0				N05BA06			75			0	0	0	0	0	N				1			0	5
Antra		No Match	229	0			A02BC01	A02BC01	N06AA12		100	55.0		0	0	0	1	0	A			1	1	0		0	5
ASS 100		No Match	229	0				L01XX05	N04BX01	A11CC02	63	63.0	62.0	0	0	0	0	0	L				0	0	0	N02BA01	5
Enoxaparin 4.000 I.E. 40 mg/0,4 bei GFR > 30		No Match	228	0				B01AD12	B02BD34		70	65.0		0	0	0	0	0	B				0	0		B01AB05	5
OPIPRAM 50 mg Filmtabletten | (Opipramol)		No Match	227	1	opipramol	N06AA05		N06AA05			62			0	0	1	0	0	N		1		1			0	5
PALLADON retard 8 mg Kapseln | (Hydromorphon)		No Match	227	1	hydromorphon	N02AA03	N02AA03	N02AA03			94			1	1	1	1	0	N		1	1	1			0	5
MELNEURIN Lösung | (Melperon)		No Match	227	1	melperon	N05AD03		N05AD03			100			0	0	1	0	0	N		1		1			0	5
DIAZEPAM ratiopharm 5 mg Tabletten | (Diazepam)		No Match	225	1	diazepam	N05BA01		N05BA01			95			0	0	1	0	0	N		1		1			0	5
L-Thyroxin		No Match	225	0			H03AA01	H03AA01			100			0	0	0	1	0	H			1	1			0	5
Wasser		No Match	224	0				N05BP03	G04BD04	A09AA57	55	46.0	46.0	0	0	0	0	0	N				0	0	0	V07AB01	5	no_med?	V07AB01
Sultanol 10 gtt	R03AC02	Fuzzy Match	224	0				R03AC02			100			0	0	0	0	1	R	R			1			0	5
HCT HEXAL 25 mg Tabletten | (Hydrochlorothiazid)		No Match	223	1	hydrochlorothiazid	C03AA03	C03AA03	C03AA03			92			1	1	1	1	0	C		1	1	1			0	5
Ramipril 5 mg		No Match	223	0				C09AA05			77			0	0	0	0	0	C				1			0	5
MIRTAZAPIN HEXAL Filmtabletten | (Mirtazapin)		No Match	223	1	mirtazapin	N06AX11		N06AX11			86			0	0	1	0	0	N		1		1			0	5
FRAXIPARINE 0,9 ml Injektionslösg. i.e.Fertigspr. | (Nadroparin calcium)		No Match	222	1	nadroparin calcium			L01BB02	D08AF01	L04AA10	63	61.0	61.0	0	0	0	0	0	L				0	0	0	B01AB06	5
AMLODIPIN HEXAL 10 mg Tabletten | (Amlodipin)		No Match	222	1	amlodipin		C08CA01	C08CA01			95			0	0	0	1	0	C			1	1			0	5
ANE: Lidocain-Perfusor 10mG / 1mL, Siehe USC Visitenprotokoll		No Match	221	0				N05BE01	C08CA02	L04AA13	62	58.0	57.0	0	0	0	0	0	N				0	0	0	N01BB02	5	ATC Code N01BB02 korrekt?	N01BB02
PARACETAMOL 10 mg/ml 1.000 mg Infusionslsg. | (Paracetamol)		No Match	221	1	paracetamol	N02BE01		N02BE01			82			0	0	1	0	0	N		1		1			0	5
INNOHEP 20.000 Anti XA I.E./ml 0,6ml Fertigspr. | (Tinzaparin natrium)		No Match	220	1	tinzaparin natrium	B01AB10		B01AB10			77			0	0	1	0	0	B		1		1			0	5
FRAXIPARIN 0,5 ml Injektionslösung i.e.Fertigspr. | (Nadroparin calcium)		No Match	220	1	nadroparin calcium			D08AF01	L01XA03	N03AX22	62	62.0	61.0	0	0	0	0	0	D				0	0	0	B01AB06	5
Lyse Perfusor: ACTILYSE (Alteplase) Trägerlösung: NaCl Inf.Lsg. 154 | (Na, Cl)		No Match	219	1	na, cl			B01AD02			76			0	0	0	0	0	B				1			0	5	kann man ie Trägerlösung hier weglassen?	B01AD02
Lyse Bolus: ACTILYSE (Alteplase) Trägerlösung: NaCl Inf.Lsg. 154 | (Na, Cl)		No Match	218	1	na, cl			B01AD02			76			0	0	0	0	0	B				1			0	5	kann man ie Trägerlösung hier weglassen?	B01AD02
ELIQUIS 2,5 mg Filmtabletten | (Apixaban)		No Match	218	1	apixaban	B01AF02		B01AF02			96			0	0	1	0	0	B		1		1			0	5
EXFORGE 10 mg/160 mg Filmtabletten | (Amlodipin)		No Match	218	1	amlodipin			C09DB01	C09DX01		91	78.0		0	0	0	0	0	C				1	0		0	5
CELLCEPT 250 mg Kapseln | (Mycophenolsäure)		No Match	217	1	mycophenolsäure	L04AA06		L04AA06			73			0	0	1	0	0	L		1		1			0	5
ASS		No Match	217	0				B01AC06	N02BA01		100	100.0		0	0	0	0	0	B				0	0		unspec	unspec	Dosis fehlt, eigentlich nicht klassifizierbar oder?	nicht eindeutig, ASS 100mg TBL = Blutverdünner; ASS 500mg TBL = Schmerzmittel -> untersch. ATC codes, meist am Klinikum nur ASS 100mg aber 500mg auch gelistet
REKAWAN Filmtabletten 600 mg | (Kalium-Ion, Kalium-Ion)		No Match	217	1	kalium-ion, kalium-ion			N03AG01			77			0	0	0	0	0	N				0			A12BA01	5
HALOPERIDOL ratiopharm 2 mg Tabletten | (Haloperidol)		No Match	217	1	haloperidol	N05AD01		N05AD01			96			0	0	1	0	0	N		1		1			0	5
DERMATOP Basissalbe | (Glycerolmonooleat)		No Match	217	1	glycerolmonooleat			D07AC18			67			0	0	0	0	0	D				1			0	5
Bonbons/Kaugummi		No Match	216	0				A03AP02	N03AA02		46	46.0		0	0	0	0	0	A				0	0		nomed	nomed	no_med	no med :)
Mirtazapin		No Match	216	0			N06AX11	N06AX11			100			0	0	0	1	0	N			1	1			0	5
URBASON 4 mg Tabletten | (Methylprednisolon)		No Match	215	1	methylprednisolon			H02AB04			96			0	0	0	0	0	H				1			0	5
XARELTO 20 mg Filmtabletten | (Rivaroxaban)		No Match	214	1	rivaroxaban	B01AF01		B01AF01			96			0	0	1	0	0	B		1		1			0	5
Ern. i.v.: Mischbeutel (wasserlsl.); individ. Herstellung durch APO UKD nach Anforderung		No Match	214	0				D07AC01	V06DB50	A11CC05	55	52.0	50.0	0	0	0	0	0	D				0	0	0	unspec	unspec	Welcher ATC Code?	nicht eindeutig
C) Cisplatin (30 mg/m² KOF) als KI über 1h		No Match	212	0				L01XA01	V60AA		78	56.0		0	0	0	0	0	L				1	0		0	5	ATC Code L01XA04 korrekt?	L01XA01
Movicol Beutel		No Match	212	0				A06AD65	S01EB09		67	61.0		0	0	0	0	0	A				1	0		0	5
INSUMAN Rapid 40 I.E./ml Durchstechflaschen | (Insulin, normal (human))	A10AB01	Fuzzy Match	212	1	insulin, normal (human)			A10AB01			90			0	0	0	0	1	A	A			1			0	5
ACIC 500 PI Via Pulver z.Herst.e.Infusionslösg. | (Aciclovir)		No Match	211	1	aciclovir			D06BB03	J05AB01		100	67.0		0	0	0	0	0	D				0	1		0	5
LYRICA Hartkapseln | (Pregabalin)		No Match	210	1	pregabalin	N03AX16		N03AX16			67			0	0	1	0	0	N		1		1			0	5
E153 500ml		No Match	209	0				V08AB02	B05BA01		67	67.0		0	0	0	0	0	V				0	0		B05BB01	5
KONAKION MM 10 mg Lösung | (Phytomenadion)		No Match	208	1	phytomenadion	B02BA01	B02BA01	B02BA01			93			1	1	1	1	0	B		1	1	1			0	5
Ibuprofen (p.o.) 400 mg Tbl.		No Match	208	0				M01AE01			90			0	0	0	0	0	M				1			0	5
Emend		No Match	208	0			A04AD12	A04AD12	B03BA51	G02CP03	100	60.0	57.0	0	0	0	1	0	A			1	1	0	0	0	5
SMOFKABIVEN zentral 1100 kcal		No Match	207	0				B05BA10			88			0	0	0	0	0	B				1			0	5
LANTUS 100 E/ml SoloStar Fertigpen | (Insulin glargin)		No Match	206	1	insulin glargin	A10AE04		A10AE04			93			0	0	1	0	0	A		1		1			0	5
Melatonin		No Match	206	0				A07AA06	D06BX01	C01EH20	62	60.0	59.0	0	0	0	0	0	A				0	0	0	N05CH01	5	ATC Code N05CH01 korrekt?	N05CH01
Antra 40 mg		No Match	205	0				A12CC02	A02BC01	A09AA02	70	69.0	62.0	0	0	0	0	0	A				0	1	0	0	5
[3 - Rtx Vaskulitis Induktion, Fenistil] NATRIUMCHLORID Inf.Lsg.154		No Match	205	0				N06AG02	M01AH05	C01EB18	50	47.0	47.0	0	0	0	0	0	N				0	0	0	R06AB03	5	Ist das hier Fenistil mit dem ATC Code R06AB03?	R06AB03
LASIX 40 mg Inj.-Lsg. Ampullen | (Furosemid)		No Match	204	1	furosemid	C03CA01		C03CA01			69			0	0	1	0	0	C		1		1			0	5
XARELTO 15 mg Filmtabletten | (Rivaroxaban)		No Match	204	1	rivaroxaban	B01AF01		B01AF01			96			0	0	1	0	0	B		1		1			0	5
Fraxiparin		No Match	203	0				A07AA11	P01BD01	R03AC13	59	56.0	53.0	0	0	0	0	0	A				0	0	0	B01AB06	5
Bifiteral		No Match	203	0			A06AD11	A06AD11	N03AF01		100	59.0		0	0	0	1	0	A			1	1	0		0	5
Simvastatin 20 mg		No Match	203	0				C10BA02			79			0	0	0	0	0	C				0			C10AA01	5
Metamizol		No Match	203	0			N02BB02	N02BB02	P02CA03		100	59.0		0	0	0	1	0	N			1	1	0		0	5
MOXONIDIN STADA 0,2 mg Filmtabletten | (Moxonidin)		No Match	202	1	moxonidin	C02AC05	C02AC05	C02AC05			95			1	1	1	1	0	C		1	1	1			0	5
Melperon		No Match	202	0			N05AD03	N05AD03			100			0	0	0	1	0	N			1	1			0	5
MOXONIDIN HEXAL 0,3 mg Filmtabletten | (Moxonidin)		No Match	201	1	moxonidin	C02AC05	C02AC05	C02AC05			95			1	1	1	1	0	C		1	1	1			0	5
Piperacillin/ Tazobactam (i.v.) 2000 mg/250 mg Inf. 30min LM=TL:NaCl 0,9%		No Match	201	0				J01CR05			92			0	0	0	0	0	J				1			0	5
Ampicillin/ Sulbactam (i.v.) 1000 mg/ 500 mg Inf. 15-30min LM:NaCl 0,9% TL:NaCl 0,9%		No Match	200	0				J01CA01			59			0	0	0	0	0	J				0			J01CR01	5	Kann man hier die Trägerlösung weglassen?	J01CR01
OLIMEL Peripher 2,5% 1050 kcal		No Match	200	0				B05BA10			69			0	0	0	0	0	B				1			0	5
Naropin über DIK		No Match	199	0				N01BB09	V06DB50	G02AD02	64	58.0	57.0	0	0	0	0	0	N				1	0	0	0	5
[2 - Prä CYP, Uromitexan] NATRIUMCHLORID Inf.Lsg.154		No Match	199	0				M01AX24	A02BC04	A07DA03	55	53.0	50.0	0	0	0	0	0	M				0	0	0	V03AF01	5	Ist hier das Uromitexan mit V03AF01 der korrekte Code?	V03AF01
METOHEXAL Succ Retardtabletten | (Metoprolol)		No Match	199	1	metoprolol			C07AB02			85			0	0	0	0	0	C				1			0	5
Omeprazol 20 mg		No Match	199	0				A02BC01	A02BC05	V04CD01	75	68.0	67.0	0	0	0	0	0	A				1	0	0	0	5
Simvastatin		No Match	198	0				C10BA02			100			0	0	0	0	0	C				0			C10AA01	5
Noxafil		No Match	198	0			J02AC04	J02AC04	L01AA01	N05AL01	100	57.0	53.0	0	0	0	1	0	J			1	1	0	0	0	5
Cetirizin		No Match	197	0			R06AE07	R06AE07	G01AF01		100	53.0		0	0	0	1	0	R			1	1	0		0	5
Unacid		No Match	197	0				J01CR01			100			0	0	0	0	0	J				1			0	5
PIRITRAMID hameln 7,5 mg/ml Injektionslsg. Amp. | (Piritramid)		No Match	196	1	piritramid	N02AC03		N02AC03			95			0	0	1	0	0	N		1		1			0	5
TOREM Cor Tabletten | (Torasemid)		No Match	195	1	torasemid	C03CA04		C03CA04			71			0	0	1	0	0	C		1		1			0	5
LANTUS 100 E/ml Patrone Zylinderampullen | (Insulin glargin)		No Match	195	1	insulin glargin	A10AE04		A10AE04			93			0	0	1	0	0	A		1		1			0	5
Metoprolol		No Match	195	0			C07AB02	C07AB02	D06BX01		100	67.0		0	0	0	1	0	C			1	1	0		0	5
Polidocanol-Harnstoff-Creme ans Bett - Körper		No Match	195	0				D06BB10	D07AA03	D04AX07	53	52.0	51.0	0	0	0	0	0	D				0	0	0	D04AB61	5	Welcher ATC Code?	D04AB61
Amlodipin 5mg		No Match	194	0				C08CA01			100			0	0	0	0	0	C				1			0	5
L-THYROXIN 150 Henning Tabletten | (Levothyroxin)		No Match	194	1	levothyroxin			H03AA01			100			0	0	0	0	0	H				1			0	5
[5 - Rtx Vaskulitis Induktion] Rituximab in NATRIUMCHLORID Inf.Lsg.154 über 10h		No Match	194	0				A10BK01	M01CX01	L01EX10	50	50.0	50.0	0	0	0	0	0	A				0	0	0	L01XC02	5	Ist der ATC Code L01XC02 für Rituximab korrekt?	L01FA01
Folsan 5 mg		No Match	194	0				N02AB02	N05AF01	B03BB01	59	59.0	58.0	0	0	0	0	0	N				0	0	1	0	5	ATC Code B03BB01 korrekt?	B03BB01
MADOPAR LT Tabletten | (Benserazid)		No Match	191	1	benserazid	N04BA11		N04BA11			70			0	0	1	0	0	N		1		1			0	5
HUMINSULIN Normal KwikPen Injektionslösung | (Insulin, normal (human))		No Match	191	1	insulin, normal (human)		A10AB01	A10AB01	A10AD01		100	84.0		0	0	0	1	0	A			1	1	0		0	5
Enoxaparin-Natrium (s.c.) 2.000 I.E. (20 mg)/0,2 mL Fertigspritze		No Match	191	0				V03AE01	B01AB01		67	64.0		0	0	0	0	0	V				0	1		0	5
Clexane 40mg		No Match	190	0				B01AB05	N06BA12		100	75.0		0	0	0	0	0	B				1	0		0	5
QUILONUM retard Tabl. | (Lithium-Ion)		No Match	190	1	lithium-ion	N05AN01		N05AN01			100			0	0	1	0	0	N		1		1			0	5
PANTOPRAZOL HEXAL i.v.40 mg Plv.z.Hers.e.Inj.L. | (Pantoprazol)		No Match	190	1	pantoprazol	A02BC02		A02BC02			87			0	0	1	0	0	A		1		1			0	5
LEVODOPA ratioph.comp.100mg/25mg Retardtabletten | (Carbidopa)		No Match	189	1	carbidopa			N04BA10			77			0	0	0	0	0	N				1			0	5
NOVAMINSULFON ratioph.1 g/2 ml Inj.Lsg. Ampullen | (Metamizol; 9-50Kg 12mg/kg KG)		No Match	188	1	metamizol; 9-50kg 12mg/kg kg			N02BB02			81			0	0	0	0	0	N				1			0	5
VOMEX A i.v. Injektionslösung | (Dimenhydrinat)	A04AB02	Fuzzy Match	188	1	dimenhydrinat	A04AB02		A04AB02			100			0	0	1	0	1	A	A	1		1			0	5
CORDAREX Tabletten | (Amiodaron)		No Match	188	1	amiodaron	C01BD01		C01BD01			36			0	0	1	0	0	C		1		1			0	5
METFORMIN HEXAL 1000 mg Filmtabletten | (Metformin)		No Match	187	1	metformin	A10BA02	A10BA02	A10BA02			95			1	1	1	1	0	A		1	1	1			0	5
[1 - Rtx Vaskulitis Induktion, Prednisolon] NATRIUMCHLORID Inf.Lsg.154		No Match	185	0				A11CC02	M01CX01	D08AC05	55	53.0	53.0	0	0	0	0	0	A				0	0	0	H02AB06	5	Was wäre hier für Prednisolon korrekt als i.v., Trägerlösung weglassen mit ATC Code?	H02AB06
RISPERIDON HEXAL 1 mg/ml Lösung z.Einn. | (Risperidon)		No Match	184	1	risperidon	N05AX08	N05AX08	N05AX08			95			1	1	1	1	0	N		1	1	1			0	5
PREDNISOLON mg Jenapharm Tabletten | (Prednisolon)		No Match	184	1	prednisolon			H02AB06			98			0	0	0	0	0	H				1			0	5
Vitamin D3 (p.o.) 500 I.E. Tbl.		No Match	183	0				A11CC05	N07XB52	A11DA01	83	67.0	67.0	0	0	0	0	0	A				1	0	0	0	5
DYNASTAT 40 mg Plv.z.Herst.e.Injektionslsg | (Parecoxib)	M01AH04	Fuzzy Match	183	1	parecoxib	M01AH04		M01AH04			96			0	0	1	0	1	M	M	1		1			0	5
DERMATOP Basiscreme | (Myristylalkohol)		No Match	183	1	myristylalkohol			D07AC18			67			0	0	0	0	0	D				1			0	5
Tavor exp.		No Match	182	0				N05BA06			71			0	0	0	0	0	N				1			0	5
ARIXTRA 2,5 mg/0,5 ml Inj.-Lsg.i.e.Fertigspritze | ab OP-Tag		No Match	182	1	b op-ta			B01AX05			81			0	0	0	0	0	B				1			0	5
Atarax 25 mg		No Match	182	0				N05BB01	A01AB09	N02CC02	67	64.0	64.0	0	0	0	0	0	N				1	0	0	0	5
Bisoprolol 5 mg		No Match	182	0				C07AB07			80			0	0	0	0	0	C				1			0	5
PALLADON retard 4 mg Kapseln | (Hydromorphon)		No Match	181	1	hydromorphon	N02AA03	N02AA03	N02AA03			94			1	1	1	1	0	N		1	1	1			0	5
PREDNISOLON 40 mg Jenapharm Tabletten | (Prednisolon)		No Match	181	1	prednisolon			H02AB06			79			0	0	0	0	0	H				1			0	5
DREISAVIT N Filmtabletten | (Thiaminium-Kation, Pyridoxin, Pantothensäure)	A11EB01	Fuzzy Match	181	1	thiaminium-kation, pyridoxin, pantothensäure			A07EC01	N03AG01		70	68.0		0	0	0	0	2	A	A			0	0		A11EB01	5
CARMEN 10 mg Filmtabletten | (Lercanidipin)		No Match	181	1	lercanidipin	C08CA13		C08CA13			96			0	0	1	0	0	C		1		1			0	5
ACC 600 mg		No Match	181	0				R05CB01	J05AB01		75	60.0		0	0	0	0	0	R				1	0		0	5
STALEVO 100 mg/25 mg/200 mg Filmtabletten | (Levodopa)		No Match	180	1	levodopa	N04BA13		N04BA13			80			0	0	1	0	0	N		1		1			0	5
SMOFKABIVEN zentral 1600 kcal		No Match	180	0				B05BA10			88			0	0	0	0	0	B				1			0	5
Methylprednisolon		No Match	179	0				H02AB04			77			0	0	0	0	0	H				1			0	5
ALENDRONSÄURE ratiopharm 70 mg Tabletten | (Alendronsäure)		No Match	179	1	alendronsäure	M05BA04		M05BA04			79			0	0	1	0	0	M		1		1			0	5
RAMIPRIL HEXAL 10 mg Tabletten | (Ramipril)		No Match	178	1	ramipril		C09AA05	C09AA05			94			0	0	0	1	0	C			1	1			0	5
1 CELLCEPT 500 mg Tabletten | (Mycophenolsäure)		No Match	178	1	mycophenolsäure	L04AA06		L04AA06			83			0	0	1	0	0	L		1		1			0	5
VORICONAZOL HEXAL 200 mg Filmtabletten | (Voriconazol)		No Match	178	1	voriconazol	J02AC03	J02AC03	J02AC03			95			1	1	1	1	0	J		1	1	1			0	5
Lyrica 25 mg		No Match	178	0				N03AX16	V03AH01		92	58.0		0	0	0	0	0	N				1	1		0	5
CANDESARTAN-ratiopharm 4 mg Tabletten | (Candesartan)		No Match	176	1	candesartan			C09CA06			98			0	0	0	0	0	C				1			0	5
Vergentan 100mg		No Match	176	0				A03FA05	C04AD03		90	71.0		0	0	0	0	0	A				1	0		0	5
Arixtra 2,5 mg		No Match	175	0				B01AX05			78			0	0	0	0	0	B				1			0	5
INNOHEP 20.000 Anti XA I.E./ml 0,8ml Fertigspr. | (Tinzaparin natrium)		No Match	175	1	tinzaparin natrium	B01AB10		B01AB10			77			0	0	1	0	0	B		1		1			0	5
INHIXA 7.000 I.E. 70 mg/0,7 ml ILO F.Sp.+Sich-Sys. | (Enoxaparin natrium)		No Match	175	1	enoxaparin natrium	B01AB05		B01AB05			36			0	0	1	0	0	B		1		1			0	5
B) KEVATRIL 3 mg als KI | (Granisetron)		No Match	174	1	granisetron	A04AA02		A04AA02			29			0	0	1	0	0	A		1		1			0	5
FLUCONAZOL HEXAL 200 mg Hartkapseln | (Fluconazol)		No Match	173	1	fluconazol	J02AC01	J02AC01	J02AC01			95			1	1	1	1	0	J		1	1	1			0	5
CLARITHROMYCIN HEXAL 500 mg Filmtabletten | (Clarithromycin)		No Match	173	1	clarithromycin	J01FA09	J01FA09	J01FA09			96			1	1	1	1	0	J		1	1	1			0	5
LEVETIRACETAM STADA 750 mg Filmtabletten | (Levetiracetam)		No Match	173	1	levetiracetam	N03AX14		N03AX14			79			0	0	1	0	0	N		1		1			0	5
INSUMAN Basal 40 I.E./ml Durchstechflaschen | (Insulin-Isophan (human))		No Match	173	1	insulin-isophan (human)	A10AC01		A10AC01			90			0	0	1	0	0	A		1		1			0	5
Insulin nach UKD-Plan		No Match	173	0				A10AC01	A10AB01		53	53.0		0	0	0	0	0	A				0	0		A10A	3	ATC Code A10AC01 korrekt?	A10A
LASIX Inj.-Lsg. Ampullen | (Furosemid)		No Match	171	1	furosemid	C03CA01		C03CA01			54			0	0	1	0	0	C		1		1			0	5
NEXIUM Mups 20 mg magensaftresistente Tabletten | (Esomeprazol)		No Match	171	1	esomeprazol	A02BC05	A02BC05	A02BC05			93			1	1	1	1	0	A		1	1	1			0	5
Clopidogrel 75 mg		No Match	171	0				B01AC04	M03BX01	C02AC01	62	59.0	56.0	0	0	0	0	0	B				1	0	0	0	5
TAVOR		No Match	171	0			N05BA06	N05BA06			100			0	0	0	1	0	N			1	1			0	5
METFORMIN HEXAL 500 mg Filmtabletten | (Metformin)		No Match	171	1	metformin	A10BA02	A10BA02	A10BA02			95			1	1	1	1	0	A		1	1	1			0	5
CEFUROXIM Fresenius 1500 mg in 50 ml NaCL 0,9% über 1 h		No Match	170	0				J01DC02			90			0	0	0	0	0	J				1			0	5
Tazobac 4,5 g		No Match	169	0				N05BA06	N03AX10	G04CB02	58	55.0	54.0	0	0	0	0	0	N				0	0	0	J01CR05	5
Vergentan 50mg	A03FA05	Fuzzy Match	169	0			A03FA05	A03FA05	C01DA05		100	71.0		0	0	0	1	1	A	A		1	1	0		0	5
MonoEmbolex 3000 IE		No Match	169	0				B03XA01	B02BD16		62	59.0		0	0	0	0	0	B				0	0		B01AB13	5
FUROSEMID 40 mg		No Match	169	0				C03CA01			75			0	0	0	0	0	C				1			0	5
HD Vitamine		No Match	168	0				A11CC05	A11HA02		64	64.0		0	0	0	0	0	A				0	0		nomed	nomed	was ist das hier?	Diätetikum, no med
BGA		No Match	168	0				A03FP30	B02AA03		50	50.0		0	0	0	0	0	A				0	0		nomed	nomed	no_med	Anordnung Blutgasanalyse, no med
ORFIRIL long Retardkapseln | (Valproinsäure)		No Match	168	1	valproinsäure	N03AG01		N03AG01			80			0	0	1	0	0	N		1		1			0	5
DEXAMETHASON		No Match	167	0				H02AB02			100			0	0	0	0	0	H				1			0	5
[2 - Rtx Vaskulitis Induktion, Ranitidin] NATRIUMCHLORID Inf.Lsg.154		No Match	167	0				D08AC05	A02BC04		53	50.0		0	0	0	0	0	D				0	0		A02BA02	5	Wäre hier nur Ranitidin der Wirkstoff mit ATC Code A02BA02?	A02BA02
Naltrexon	N07BB04	Fuzzy Match	167	0				N03AA02	M01AB05	J05AB11	57	56.0	55.0	0	0	0	0	2	N	N			0	0	0	unspec	unspec	Ist für Naltrexon der ATC Code N07BB04 korrekt?	nicht eindeutig, gibt je nach Präparat 2 verschiedene ATCcodes- bei Opiatabh oder bei Alkoholabhängigkeit
Omeprazol 20mg		No Match	167	0				A02BC01	A02BC05	V04CD01	100	70.0	69.0	0	0	0	0	0	A				1	0	0	0	5
A) DEXA 16 mg als KI | (Dexamethason 21-dihydrogenphosphat, Dexamethason)		No Match	167	1	dexamethason 21-dihydrogenphosphat, dexamethason			S01BA01	H02AB02		67	62.0		0	0	0	0	0	S				0	1		0	5
Torem 10mg		No Match	166	0				L04AC16	C03CA04		78	74.0		0	0	0	0	0	L				0	1		0	5
METRONIDAZOL 500mg		No Match	166	0				J01XD01	P01AB01	N03AD01	80	80.0	71.0	0	0	0	0	0	J				1	0	0	0	5
SEROQUEL 100 mg Filmtabletten | (Quetiapin)		No Match	165	1	quetiapin	N05AH04		N05AH04			70			0	0	1	0	0	N		1		1			0	5
TILIDIN comp. STADA 50 mg/4 mg Retardtabletten | (Tilidin hydrochlorid)		No Match	165	1	tilidin hydrochlorid	N02AX51	N02AX51	N02AX51			100			1	1	1	1	0	N		1	1	1			0	5
Pantozol 40mg		No Match	165	0				A02BC02	N06AF04		74	69.0		0	0	0	0	0	A				1	0		0	5
Folsäure 5 mg		No Match	164	0				B03BB01			74			0	0	0	0	0	B				1			0	5
ZYPREXA überzogene Tabletten | (Olanzapin)		No Match	164	1	olanzapin	N05AH03		N05AH03			78			0	0	1	0	0	N		1		1			0	5
NOVAMINSULFON		No Match	164	0			N02BB02	N02BB02			100			0	0	0	1	0	N			1	1			0	5
Cefuroxim (p.o.) 125 mg/5 mL Suspension		No Match	164	0				J01DC02			69			0	0	0	0	0	J				1			0	5
Ern. i.v.: Fettlösung Mischbeutel; individuelle Herstellung durch APO UKD nach Anforderung		No Match	163	0				V04CZ08	C09AA02	B05XC30	56	54.0	53.0	0	0	0	0	0	V				0	0	0	unspec	unspec	Was ist das?	nicht eindeutig
RAMIPRIL HEXAL Tabletten | (Ramipril)		No Match	162	1	ramipril			C09AA05			88			0	0	0	0	0	C				1			0	5
PREDNISOLON Tabletten | (Prednisolon)		No Match	162	1	prednisolon			H02AB06			69			0	0	0	0	0	H				1			0	5
METRONIDAZOL B.Braun 5 mg/ml Infusionslösung | (Metronidazol)		No Match	161	1	metronidazol			J01XD01	P01AB01	D06BX01	95	71.0	46.0	0	0	0	0	0	J				1	0	0	0	5
FLUVASTATIN AL 40 mg Hartkapseln | (Fluvastatin)		No Match	161	1	fluvastatin	C10AA04		C10AA04			82			0	0	1	0	0	C		1		1			0	5
Circadin		No Match	161	0			N05CH01	N05CH01	C01EH20	R05DA14	100	62.0	59.0	0	0	0	1	0	N			1	1	0	0	0	5
Leponex		No Match	161	0			N05AH02	N05AH02	S01BA14	J07CA02	100	57.0	57.0	0	0	0	1	0	N			1	1	0	0	0	5
MULTIBIONTA Nutrition Tropfen | (Thiamin, Riboflavin, Nicotinsäure, Pantothensäure)		No Match	160	1	thiamin, riboflavin, nicotinsäure, pantothensäure			A09AH20	V06DB50	R05DA04	70	56.0	53.0	0	0	0	0	0	A				0	0	0	A11BA01	5
FUROSEMID ratiopharm 40 mg Tabletten | (Furosemid)		No Match	160	1	furosemid	C03CA01		C03CA01			96			0	0	1	0	0	C		1		1			0	5
HEPARIN NATRIUM 5.000 ratiopharm Ampullen | (Heparin natrium (Schwein))		No Match	159	1	heparin natrium (schwein)			B01AB01			83			0	0	0	0	0	B				1			0	5
Tazobac 4,5g		No Match	159	0				N05BA06	G04CB02	J01DC02	61	56.0	56.0	0	0	0	0	0	N				0	0	0	J01CR05	5
ARANESP 80 µg Inj.-Lsg.i.e.Fert.S.autom.Nadels. | (Darbepoetin alfa)		No Match	159	1	darbepoetin alfa	B03XA02		B03XA02			91			0	0	1	0	0	B		1		1			0	5
Milax/Pyrilax		No Match	159	0				A06AX01	V08BA01	J06BB05	71	50.0	50.0	0	0	0	0	0	A				1	0	0	0	5	zwei Wirkstoffe?	A06AX01
MAGNESIUM 100 mg Jenapharm Tabletten | (Magnesium-Ion)		No Match	158	1	magnesium-ion			A12CC05	A12CC11	A12CC02	75	73.0	64.0	0	0	0	0	0	A				0	1	0	0	5
NEBIVOLOL STADA 5 mg Tabletten | (Nebivolol)		No Match	158	1	nebivolol	C07AB12	C07AB12	C07AB12			94			1	1	1	1	0	C		1	1	1			0	5
Arixtra		No Match	158	0			B01AX05	B01AX05			100			0	0	0	1	0	B			1	1			0	5
Metronidazol 500 mg		No Match	157	0				J01XD01	P01AB01	N05CD08	77	77.0	60.0	0	0	0	0	0	J				1	0	0	0	5
GLUCOSE Inf.-Lösung 5 | (Glucose, wasserfrei zur parenteralen Anwendung)		No Match	157	1	glucose, wasserfrei zur parenteralen anwendung			V07AB10	B05BB02		67	64.0		0	0	0	0	0	V				1	0		0	5	Welcher ATC Code?	V07AB10
Rituximab		No Match	157	0				V08BA01	H02CA02	D11AF55	50	48.0	47.0	0	0	0	0	0	V				0	0	0	L01FA01	5	Welcher ATC Code?	L01FA01
BELOC i.v. Injektionslösung | (Metoprolol)		No Match	157	1	metoprolol			C07AB02	C07BB22		75	53.0		0	0	0	0	0	C				1	0		0	5
FORMOTOP 12 µg 1x60 ED Pulverinhalator+Patrone | (Formoterol)		No Match	157	1	formoterol			R03AK08			44			0	0	0	0	0	R				0			R03AC13	5	Welcher ATC Code?	R03AC13
Wasser über PEG		No Match	156	0				J07BC01	A03FP30		53	52.0		0	0	0	0	0	J				0	0		V07AB01	5	no_med?	V07AB01
APONAL 50 Filmtabletten | (Doxepin)		No Match	156	1	doxepin	N06AA12		N06AA12			100			0	0	1	0	0	N		1		1			0	5
Nalbufin-hydrochlorid (i.v.) 10 mg/mL Infusion 15-20 min LM=TL:NaCl 0,9%	N02AF02	Fuzzy Match	156	0				B05XB01	S01BA02	H02AB09	71	57.0	54.0	0	0	0	0	2	B	N			0	0	0	N02AF02	5
Cytarabin		No Match	156	0			L01BC01	L01BC01			100			0	0	0	1	0	L			1	1			0	5
ZOLEDRONSÄURE HEXAL 4 mg/100 ml Infusionslösung | (Zoledronsäure)		No Match	155	1	zoledronsäure	M05BA08		M05BA08			77			0	0	1	0	0	M		1		1			0	5
DEXAMETHASON 4 mg JENAPHARM Tabletten | (Dexamethason)		No Match	155	1	dexamethason			H02AB02			83			0	0	0	0	0	H				1			0	5
DONEPEZIL HCL HEXAL 10 mg Filmtabletten | (Donepezil)		No Match	155	1	donepezil	N06DA02		N06DA02			81			0	0	1	0	0	N		1		1			0	5
NEXIUM Mups 40 mg magensaftresistente Tabletten | (Esomeprazol)		No Match	154	1	esomeprazol	A02BC05	A02BC05	A02BC05			93			1	1	1	1	0	A		1	1	1			0	5
Bisoprolol		No Match	154	0			C07AB07	C07AB07			100			0	0	0	1	0	C			1	1			0	5
Valsartan 160 mg		No Match	153	0				C09CA03			81			0	0	0	0	0	C				1			0	5
Metronidazol		No Match	152	0				J01XD01	P01AB01	D06BX01	100	100.0	61.0	0	0	0	0	0	J				1	0	0	0	5
Metamizol 500 mg		No Match	152	0				N02BB02	L02AB02		81	58.0		0	0	0	0	0	N				1	0		0	5
AMPHO MORONAL Suspension 100 mg/1 ml | (Amphotericin B) [Stoß Vaskulitis]		No Match	152	1	amphotericin b) [stoß vaskulitis			A07AA07			100			0	0	0	0	0	A				1			0	5
EBRANTIL 30 Retardkapseln | (Urapidil)		No Match	151	1	urapidil	C02CA06		C02CA06			76			0	0	1	0	0	C		1		1			0	5
Unacid 3g		No Match	151	0				J01CR01			80			0	0	0	0	0	J				1			0	5
Spironolacton		No Match	150	0			C03DA01	C03DA01	R05DA14		100	55.0		0	0	0	1	0	C			1	1	0		0	5
Folsan 5mg		No Match	149	0				B03BB01	N05AF01	C07AA05	78	73.0	73.0	0	0	0	0	0	B				1	0	0	0	5
LEVETIRACETAM HEXAL 1.000 mg Filmtabletten | (Levetiracetam)		No Match	149	1	levetiracetam	N03AX14		N03AX14			90			0	0	1	0	0	N		1		1			0	5
HALOPERIDOL ratiopharm 1 mg Tabletten | (Haloperidol)		No Match	149	1	haloperidol	N05AD01		N05AD01			96			0	0	1	0	0	N		1		1			0	5
TRAMAGIT 50 mg Tabletten | (Tramadol)		No Match	148	1	tramadol			N02AX02			80			0	0	0	0	0	N				1			0	5
NATRIUMCHLORID Inf.Lsg.154 | (Natrium-Ion, Chlorid-Ion) d1-d5; über Infusomat 200ml/h		No Match	148	1	natrium-ion, chlorid-ion) d1-d5; über infusomat 200ml/			B05BB11	B05XA03		82	70.0		0	0	0	0	0	B				1	0		0	5
ZOFRAN 4 mg Zydis lingual Schmelztabletten | (Ondansetron)		No Match	148	1	ondansetron	A04AA01		A04AA01			95			0	0	1	0	0	A		1		1			0	5
Rekawan		No Match	147	0				B01AB09	D06AX17		57	50.0		0	0	0	0	0	B				0	0		A12BA01	5	ATC Code A12BA01 korrekt?	A12BA01
PROTHAZIN Filmtabletten | (Promethazin)		No Match	147	1	promethazin			N05CM22			47			0	0	0	0	0	N				1			0	5
Furosemid		No Match	146	0			C03CA01	C03CA01			100			0	0	0	1	0	C			1	1			0	5
Ern. i.v: peri OLIMEL 2,5% E - 700 kcal - 18h		No Match	145	0				B06AC01	N02BA13	S01GA02	57	55.0	55.0	0	0	0	0	0	B				0	0	0	B05BA10	5
URBASON 1000 mg | (Methylprednisolon) d1-d3; Prämedikation Alemtuzumab als Kurzinfusion		No Match	145	1	methylprednisolon) d1-d3; prämedikation alemtuzumab als kurzinfusio			H02AB04			81			0	0	0	0	0	H				1			0	5
JANUVIA 100 mg Filmtabletten | (Sitagliptin)		No Match	145	1	sitagliptin			A10BH01			96			0	0	0	0	0	A				1			0	5
NITREPRESS 10 Tabletten | (Nitrendipin)		No Match	144	1	nitrendipin	C08CA08		C08CA08			48			0	0	1	0	0	C		1		1			0	5
B) E154 250 ml als KI		No Match	144	0				B02BD09	L04AB01		56	48.0		0	0	0	0	0	B				0	0		B05BB1	5
0 Dexamethason 8 mg		No Match	144	0				H02AB02			93			0	0	0	0	0	H				1			0	5
ATORVASTATIN ratiopharm 20 mg Filmtabletten | (Atorvastatin)		No Match	144	1	atorvastatin			C10AA05			96			0	0	0	0	0	C				1			0	5
OXYGESIC 10 mg Retardtabletten | (Oxycodon)		No Match	144	1	oxycodon			N02AA05			96			0	0	0	0	0	N				1			0	5
Ern. i.v: zentral SMOFKABIVEN 2200 kcal - 18h		No Match	143	0				B05BA10			64			0	0	0	0	0	B				1			0	5
Rocephin		No Match	143	0				L01DC03	N02AA01	L02BG06	53	52.0	50.0	0	0	0	0	0	L				0	0	0	J01DD04	5	ATC Code J01DD04 korrekt?	J01DD04
COTRIM forte ratiopharm 960 mg Tabletten | (Trimethoprim, Sulfamethoxazol)		No Match	143	1	trimethoprim, sulfamethoxazol			J01EE01			100			0	0	0	0	0	J				1			0	5
Unacid (Ampicillin/Sulbactam) i.v. in [g]		No Match	142	0				J01CG01	J01CE02	J01CR05	56	51.0	51.0	0	0	0	0	0	J				0	0	0	J01CR21	5	ATC Code J01CR21 korrekt?	J01CR01
AMPHO MORONAL Suspension 100 mg/1 ml | (Amphotericin B) [Stoß Rejektion]		No Match	142	1	amphotericin b) [stoß rejektion			A07AA07			100			0	0	0	0	0	A				1			0	5
Neulasta 6 mg		No Match	140	0				L03AA13	M05BA08		76	67.0		0	0	0	0	0	L				1	0		0	5
Falithrom		No Match	140	0			B01AA04	B01AA04			100			0	0	0	1	0	B			1	1			0	5
Entresto 24/26 mg		No Match	140	0				C09DX04			91			0	0	0	0	0	C				1			0	5
KREON 25.000 Hartkps.m.magensaftr.überz.Pellets | (Triacylglycerollipase, Amylase)		No Match	140	1	triacylglycerollipase, amylase			A09AA02			62			0	0	0	0	0	A				1			0	5
Emend 80 mg		No Match	139	0				A04AD12	N07BB04	N03AG01	62	52.0	52.0	0	0	0	0	0	A				1	0	0	0	5
Ibuprofen 600 mg		No Match	138	0				M01AE01			81			0	0	0	0	0	M				1			0	5
A) 1500 ml des 3 Liter-Beutels NaCl 0,45% + Glucose 2,5%		No Match	138	0				A11CC02	N05AL05	N02AX02	67	67.0	67.0	0	0	0	0	0	A				0	0	0	B05BB02	5	Welcher ATC Code?	B05BB02
OXYGESIC 5 mg Retardtabletten | (Oxycodon) bei Schmerzen NRS>=4 und KG<50kg (alle12h)		No Match	137	1	oxycodon) bei schmerzen nrs>=4 und kg<50kg (alle12h			N02AA05			96			0	0	0	0	0	N				1			0	5
Metamizol-Natrium (p.o.) 500 mg/mL Tropfen		No Match	137	0				V03AE01	N02BB02	B01AB01	67	65.0	64.0	0	0	0	0	0	V				0	0	0	N02BB02	5
2 METOHEXAL Succ 47,5 mg Retardtabletten | (Metoprolol)		No Match	137	1	metoprolol			C07AB02			93			0	0	0	0	0	C				1			0	5
Ranitidin		No Match	136	0				C01EH20	N03AA03		59	56.0		0	0	0	0	0	C				0	0		A02BA02	5	ATC Code A02BA02 korrekt?	A02BA02
[Kombi-Inhalation - Trägerlösung für Kombi Atrovent + Sultanol] NACL 0,9%	R03AC02	Fuzzy Match	136	0				R04AX01	R03AC02	R03AL01	61	58.0	55.0	0	0	0	0	2	R	R			0	0	0	R03AL02	5	Welcher ATC Code?	R03AL02
Quensyl 200 mg		No Match	136	0				P01BA02	J05AR17		96	62.0		0	0	0	0	0	P				1	0		0	5
Simvastatin 40 mg		No Match	135	0				C10BA02			79			0	0	0	0	0	C				0			C10AA01	5
FUROSEMID ratiopharm 40 mg		No Match	135	0				C03CA01			96			0	0	0	0	0	C				1			0	5
Ramipril 2,5 mg		No Match	135	0				C09AA05	C09BA25		80	80.0		0	0	0	0	0	C				1	0		0	5
Soleinhalation		No Match	133	0				R04AX01	R03AL01	N03AA02	67	57.0	54.0	0	0	0	0	0	R				0	0	0	B05BB11	5	Welcher ATC Code?	B05BB11
PREDNISOLON 10 mg Jenapharm Tabletten | (Prednisolon)		No Match	133	1	prednisolon			H02AB06			79			0	0	0	0	0	H				1			0	5
Cyclophosphamid		No Match	133	0			L01AA01	L01AA01	N02AC06	D01AE14	100	54.0	53.0	0	0	0	1	0	L			1	1	0	0	0	5
NOVORAPID FlexPen 100 E/ml Inj.Lsg i.e. Fertigpen | (Insulin aspart)		No Match	133	1	insulin aspart		A10AB05	A10AB05			100			0	0	0	1	0	A			1	1			0	5
VITAMIN B Duo Filmtabletten | (Thiaminium-Kation, Pyridoxin)		No Match	132	1	thiaminium-kation, pyridoxin		N07XB52	N07XB52	A11CC05	A11DA01	100	70.0	70.0	0	0	0	1	0	N			1	1	0	0	0	5
Lorano® akut		No Match	132	0				C05AD01	L01XB01	V06CA50	58	56.0	55.0	0	0	0	0	0	C				0	0	0	R06AX13	5
Lercanidipin 10mg		No Match	132	0				N06DX18	C08CA05	L01XF01	70	69.0	67.0	0	0	0	0	0	N				0	0	0	C08CA13	5
MELPERON Sandoz 50 mg Filmtabletten | (Melperon)		No Match	132	1	melperon	N05AD03		N05AD03			67			0	0	1	0	0	N		1		1			0	5
Folsäure 5mg		No Match	132	0				B03BB01			100			0	0	0	0	0	B				1			0	5
E 153 Infusion		No Match	131	0				N04BB01	G03AA07	B02BD17	73	58.0	57.0	0	0	0	0	0	N				0	0	0	B05BB01	5
SIMVAHEXAL 10 mg Filmtabletten | (Simvastatin)		No Match	131	1	simvastatin	C10AA01		C10AA01			97			0	0	1	0	0	C		1		1			0	5
Lavanid® Gel - nicht behaarter Bereich		No Match	131	0				D03AX20	A06AB02	D10AF54	78	60.0	58.0	0	0	0	0	0	D				0	0	0	nomed	nomed	Welcher ATC Code?	nicht apothekenpflichtig -> no med
CANDESARTAN HEXAL comp 8 mg/12,5 mg Tabletten | (Candesartan)		No Match	131	1	candesartan			C09CA06	C09DA26		89	84.0		0	0	0	0	0	C				0	1		0	5
RISPERIDON Filmtabletten | (Risperidon)		No Match	131	1	risperidon	N05AX08		N05AX08			67			0	0	1	0	0	N		1		1			0	5
Insulin human, Anpassung nach BZ - s. Feld "Indikation"		No Match	131	0				N05AD03	N03AA02	A10AB01	53	52.0	50.0	0	0	0	0	0	N				1	0	0	0	5
Insulin human fest u./o. Anpassung nach BZ, s. Feld "nach Schema"		No Match	130	0				A07AA06	A10AB01	G04BX	56	56.0	55.0	0	0	0	0	0	A				0	0	0	A10AD01	5	ATC Code A10AB01 korrekt?	A10AD01
NACL 0,9% | (Natrium-Ion, Chlorid)		No Match	130	1	natrium-ion, chlorid		B05CB01	B05CB01	H01BA02		100	57.0		0	0	0	1	0	B			0	0			B05BB11	5
Quensyl 200mg		No Match	130	0			P01BA02	P01BA02	J05AB01		100	67.0		0	0	0	1	0	P			1	1	0		0	5
Cetirizin 10 mg		No Match	129	0				R06AE07	A12CC02		75	59.0		0	0	0	0	0	R				1	0		0	5
DEXAMETHASON 8 mg JENAPHARM Tabletten | (Dexamethason)		No Match	129	1	dexamethason			H02AB02			83			0	0	0	0	0	H				1			0	5
Valsartan 80 mg		No Match	129	0				C09CA03			80			0	0	0	0	0	C				1			0	5
PROGRAF Hartkapseln | (Tacrolimus)		No Match	129	1	tacrolimus			L04AD02			78			0	0	0	0	0	L				1			0	5
Sertralin		No Match	128	0			N06AB06	N06AB06			100			0	0	0	1	0	N			1	1			0	5
ELEKTROLYT Inf.-Lsg. 153 PE-Flasche 1000ml		No Match	128	0				B05BB01			78			0	0	0	0	0	B				1			0	5
APONAL 25 überzogene Tabletten | (Doxepin)		No Match	128	1	doxepin	N06AA12		N06AA12			100			0	0	1	0	0	N		1		1			0	5
FOSTER 200/6 µg 120 Hub Dosieraerosol | (Formoterol)		No Match	128	1	formoterol			R03AK08			92			0	0	0	0	0	R				1			0	5
E154 1000ml 150ul/h		No Match	128	0				J06BA02	A10BD07	R07AX31	55	53.0	53.0	0	0	0	0	0	J				0	0	0	B05BB1	5
MCP HEXAL 10 Tabletten | (Metoclopramid hydrochlorid, Metoclopramid)		No Match	128	1	metoclopramid hydrochlorid, metoclopramid		A03FA01	A03FA01	H01BB02	M01CX01	92	80.0	77.0	0	0	0	1	0	A			1	1	0	0	0	5
Risperdal 0,5 mg		No Match	128	0				N05AX08			97			0	0	0	0	0	N				1			0	5
TELMISARTAN Plus HCT AL 40 mg/12,5 mg Tabletten | (Telmisartan)		No Match	127	1	telmisartan	C09CA07		C09CA07			71			0	0	1	0	0	C		0		0			C09DA07	5
Clexane 4.000 I. E. (40 mg) 0,4 ml Injektionslösung | (Enoxaparin) !GFR > 30		No Match	127	1	enoxaparin) !gfr > 3			B01AB05			75			0	0	0	0	0	B				1			0	5
ERGENYL Chrono Retardtabletten | (Valproat natrium, Valproinsäure)		No Match	127	1	valproat natrium, valproinsäure			N03AG01			82			0	0	0	0	0	N				1			0	5
SPIRIVA 18 µg Kapseln m.Inhalationsplv.Nachfüll | (Tiotropium-Kation)	A07DA02	Fuzzy Match	127	1	tiotropium-kation			R03BB04			91			0	0	0	0	2	R	A			1			0	5
Rocephin 2g		No Match	127	0				L01DC03	N02AA01	N05CH01	73	62.0	61.0	0	0	0	0	0	L				0	0	0	J01DD04	5
Pantoprazol 20mg		No Match	126	0				A02BC02			100			0	0	0	0	0	A				1			0	5
OLIMEL Peripher 2,5% 1400 kcal		No Match	126	0				B05BA10			69			0	0	0	0	0	B				1			0	5
FRAXIPARINE 1 ml Injektionslösung i.e.Fertigspr. | (Nadroparin calcium)		No Match	126	1	nadroparin calcium			L04AA10	L01BB02		71	61.0		0	0	0	0	0	L				0	0		B01AB06	5
ENALAPRIL ratiopharm 10 mg Tabletten | (Enalapril)		No Match	126	1	enalapril			C09AA02			96			0	0	0	0	0	C				1			0	5
SANDIMMUN Optoral Weichkapseln | (Ciclosporin, mikroemulgiert)		No Match	126	1	ciclosporin, mikroemulgiert	L04AD01		L04AD01			87			0	0	1	0	0	L		1		1			0	5
ORFIRIL long 150 mg Retardkapseln | (Valproinsäure)		No Match	125	1	valproinsäure	N03AG01	N03AG01	N03AG01			100			1	1	1	1	0	N		1	1	1			0	5
Xipamid 10 mg		No Match	125	0				L01XX35	C03BA10		72	70.0		0	0	0	0	0	L				0	1		0	5
GRANOCYTE 34 5 Tr.Subst.+5 wasservorgef.Fertigspr. | (Lenograstim)		No Match	125	1	lenograstim	L03AA10		L03AA10			92			0	0	1	0	0	L		1		1			0	5
SURVIMED OPD Easy Bag | (Aminosäuren, essentiell, Isoleucin, Leucin, Lysin, Methionin)		No Match	125	1	aminosäuren, essentiell, isoleucin, leucin, lysin, methionin			V06DB50	D02AE01		83	50.0		0	0	0	0	0	V				0	0		nomed	nomed	ATC Code V06DB50 korrekt?	Diätetikum no med
Diazepam		No Match	124	0			N05BA01	N05BA01			100			0	0	0	1	0	N			1	1			0	5
D) restliche 1500 ml des 3 Liter-Beutels NaCl 0,45% + Glucose 2,5%		No Match	124	0				V03AH01	A11CC05		62	61.0		0	0	0	0	0	V				0	0		B05BB02	5	Welcher ATC Code?	B05BB02
CAPTOHEXAL 12,5 Cor Tabletten | (Captopril)		No Match	124	1	captopril	C09AA01		C09AA01			80			0	0	1	0	0	C		1		1			0	5
Rocephin / Ceftriaxon in [g]		No Match	124	0				J01DD04	D11AX01		69	55.0		0	0	0	0	0	J				1	0		0	5
ANE: PDK - Periduralkatheter; Siehe USC Visitenprotokoll		No Match	123	0				R03AK05	D10AF54	A01AD11	53	50.0	50.0	0	0	0	0	0	R				0	0	0	nomed	nomed	no_med?	no med
Valsartan		No Match	123	0				C09CA03			100			0	0	0	0	0	C				1			0	5
C) FENISTIL 1 Ampulle als Bolus | (Dimetinden)		No Match	123	1	dimetinden			D04AA13	R06AB03		100	80.0		0	0	0	0	0	D				0	1		0	5	ATC R06AB03 korrekt?	R06AB03
RAMIPRIL ratiopharm Tabletten | (Ramipril)		No Match	123	1	ramipril			C09AA05			90			0	0	0	0	0	C				1			0	5
LEPONEX		No Match	122	0			N05AH02	N05AH02	S01BA14	J07CA02	100	57.0	57.0	0	0	0	1	0	N			1	1	0	0	0	5
Ern. ent: Sonde normokalorisch 1kcal/ml, ballaststoffhaltig; 1000kcal		No Match	122	0				J07BC01	G04BD04		55	54.0		0	0	0	0	0	J				0	0		nomed	nomed		no med, Ernährung, Fresubin original fibre Easybag 1000ml 1000.00 ml,
Spironolacton 50 mg		No Match	122	0				C03DA01	R03CC13		91	69.0		0	0	0	0	0	C				1	0		0	5
FUROSEMID ratiopharm 20 mg Tabletten | (Furosemid)		No Match	122	1	furosemid	C03CA01		C03CA01			96			0	0	1	0	0	C		1		1			0	5
Xipamid		No Match	122	0			C03BA10	C03BA10	N02AC06		100	56.0		0	0	0	1	0	C			1	1	0		0	5
ACC long Brausetbl.		No Match	121	0				R05CB01	N02AX02		73	53.0		0	0	0	0	0	R				1	0		0	5
LEVEMIR FlexPen Fertigspritzen | (Insulin detemir)		No Match	121	1	insulin detemir	A10AE05		A10AE05			71			0	0	1	0	0	A		1		1			0	5
INFECTOCILLIN parenteral 5 Mega Durchstechflaschen | (Benzylpenicillin, Natrium-Ion)		No Match	121	1	benzylpenicillin, natrium-ion			J01CE02	J01CE10	J01FA01	87	67.0	60.0	0	0	0	0	0	J				0	0	0	J01CE01	5	ATC Code J01CE01 korrekt?	J01CE01
0 WMB III (NaCl 0,9 % 2000 ml, G 5 % 1000 ml, KCl 1 M 60 ml, 5g Mesna)		No Match	121	0				B01AB02	J05AF05		55	52.0		0	0	0	0	0	B				0	0		nomed	nomed	Welcher ATC Code?	Wässerungsmischbeutel, no med
LEPONEX 100 Tabletten | (Clozapin)		No Match	121	1	clozapin	N05AH02		N05AH02			74			0	0	1	0	0	N		1		1			0	5
TILIDIN comp. STADA 100 mg/8 mg Retardtabletten | (Tilidin hydrochlorid)		No Match	121	1	tilidin hydrochlorid	N02AX51	N02AX51	N02AX51			100			1	1	1	1	0	N		1	1	1			0	5
ZOPICLON HEXAL Filmtabletten | (Zopiclon)		No Match	121	1	zopiclon	N05CF01		N05CF01			53			0	0	1	0	0	N		1		1			0	5
Ibuprofen (p.o.) 20 mg/mL Suspension		No Match	120	0				M01AE01			75			0	0	0	0	0	M				1			0	5
KLACID i.v. 500 mg Pulver Trockensub.o.Lös.-M. | (Clarithromycin)		No Match	120	1	clarithromycin	J01FA09		J01FA09			60			0	0	1	0	0	J		1		1			0	5
KLACID 500 mg		No Match	120	0				J01FA09	A12AA04		63	59.0		0	0	0	0	0	J				1	0		0	5
MIMPARA 30 mg Filmtabletten | (Cinacalcet)		No Match	120	1	cinacalcet	H05BX01		H05BX01			96			0	0	1	0	0	H		1		1			0	5
Prednisolon 40 mg		No Match	120	0				S01CA53	H02AB06		79	79.0		0	0	0	0	0	S				0	1		0	5
1 Ifosfamid 2000 mg/m² über 22h		No Match	120	0				B02BD04	B02BD32	J04AC01	58	58.0	57.0	0	0	0	0	0	B				0	0	0	L01AA02	5
Xeracalm A.D. Creme ans Bett - ges. Integument		No Match	120	0				D06BB10	B05CB01		62	56.0		0	0	0	0	0	D				0	0		nomed	nomed	Welcher ATC Code?	no med, Körperpflege
Novalgin 1g		No Match	119	0				N02BB02	L01AA01	G03CD01	84	67.0	64.0	0	0	0	0	0	N				1	0	0	0	5
Ramipril 5mg		No Match	119	0				C09AA05			100			0	0	0	0	0	C				1			0	5
Laxoberal		No Match	118	0				D07AD01			63			0	0	0	0	0	D				0			A06AB08	5
Ibuprofen (p.o.) 600 mg Tbl.		No Match	118	0				M01AE01			79			0	0	0	0	0	M				1			0	5
Tazobac		No Match	118	0			J01CR05	S02BA56	J01DC02	J07CA06	59	57.0	53.0	0	0	0	0	0	S			1	0	0	0	0	5	Welcher ATC Code?	J01CR05
Dipidolor		No Match	118	0				A07FA01	D07XC01		78	53.0		0	0	0	0	0	A				0	0		N02AC03	5
CIPRALEX Filmtabletten | (Escitalopram)		No Match	118	1	escitalopram	N06AB10		N06AB10			76			0	0	1	0	0	N		1		1			0	5
CIPRALEX 10 mg Filmtabletten | (Escitalopram)		No Match	118	1	escitalopram	N06AB10		N06AB10			96			0	0	1	0	0	N		1		1			0	5
LAMOTRIGIN Desitin Quadro Tabletten | (Lamotrigin)		No Match	118	1	lamotrigin	N03AX09	N03AX09	N03AX09			100			1	1	1	1	0	N		1	1	1			0	5
1 Epirubicin 45 mg/m² über 1h		No Match	118	0				L01DB03	J01GB01	L04AA18	80	61.0	55.0	0	0	0	0	0	L				1	0	0	0	5
1 ADVAGRAF Hartkapseln retardiert | (Tacrolimus)		No Match	117	1	tacrolimus			L04AD02			80			0	0	0	0	0	L				1			0	5
Tavor (Lorazepam)		No Match	117	0				N05BA06			75			0	0	0	0	0	N				1			0	5
PIPERACILLIN Tazobactam Kabi 4g/0,5g in 50ml NaCL0,9% über 2 h		No Match	117	0				J01CR05			100			0	0	0	0	0	J				1			0	5
Sedaplus	N05CM27	Fuzzy Match	117	0			N05CM27	N05CM27	A03DB04		100	57.0		0	0	0	1	1	N	N		1	1	0		N05CM27	5	Welcher ATC Code?	N05CM27
Rifaximin 550 mg		No Match	117	0				A07AA11	A16AX04	A12CD51	76	67.0	67.0	0	0	0	0	0	A				1	0	0	0	5	ATC Code A07AA11 korrekt, in der Verordnung steht doch nur der Wirkstoff oder?	A07AA11
NOVAMINSULFON ratioph.1 g/2 ml Inj.Lsg. Ampullen |		No Match	117	1				N02BB02			81			0	0	0	0	0	N				1			0	5
SMOFKABIVEN zentral Infusionslösung | (Lysin, Gesamt-Aminosäuren, Gesamt-Stickstoff)		No Match	117	1	lysin, gesamt-aminosäuren, gesamt-stickstoff			B05BA10			86			0	0	0	0	0	B				1			0	5
CANDESARTAN-ratiopharm 8 mg Tabletten | (Candesartan)		No Match	117	1	candesartan			C09CA06			98			0	0	0	0	0	C				1			0	5
0 Granisetron 3 mg		No Match	117	0				A04AA02			85			0	0	0	0	0	A				1			0	5
Emend 125 mg		No Match	116	0				A04AD12	A06AH03	N06DA03	59	59.0	56.0	0	0	0	0	0	A				1	0	0	0	5
Jurnista		No Match	116	0			N02AA03	N02AA03			100			0	0	0	1	0	N			1	1			0	5
Jurnista 4 mg		No Match	116	0				N02AA03			96			0	0	0	0	0	N				1			0	5
Lasix 20mg		No Match	116	0				D01BA02	N06BA12	B01AC04	78	73.0	73.0	0	0	0	0	0	D				0	0	0	C03CA01	5
HCT		No Match	115	0				C09DX01	C03AA03		100	100.0		0	0	0	0	0	C				0	1		0	5	ATC Code C03AA03 korrekt?	C03AA03
VITAMIN B Komplex ratiopharm Kapseln | (Thiamin)		No Match	115	1	thiamin			N07XB52	A11HA02		69	65.0		0	0	0	0	0	N				0	0		A11DB03	5	Welcher ATC Code?	A11DB03
E153 1000 ml		No Match	115	0				C01CA24	B02BD32	V03AF03	74	59.0	57.0	0	0	0	0	0	C				0	0	0	B05BB01	5
Clindamycin 600 mg		No Match	115	0				J01FF01	J01FA01		63	62.0		0	0	0	0	0	J				1	0		0	5
[Prednisolon Stoß Rejektion] NATRIUMCHLORID Inf.Lsg.154 über 1h		No Match	114	0				D07AA03	S01CA53	H02AB06	63	61.0	61.0	0	0	0	0	0	D				0	0	1	0	5	ATC Code H02AB06 korrekt?	H02AB06
ORFIRIL long 500 mg Retard-Minitabletten im Beutel | (Valproinsäure)		No Match	114	1	valproinsäure	N03AG01	N03AG01	N03AG01			88			1	1	1	1	0	N		1	1	1			0	5
Novalgin 500 mg		No Match	114	0				N02BB02	J01DC04		88	71.0		0	0	0	0	0	N				1	0		0	5
Ibuprofen 600mg		No Match	114	0				M01AE01			100			0	0	0	0	0	M				1			0	5
CITALOPRAM-ratiopharm 10 mg Filmtabletten | (Citalopram)		No Match	114	1	citalopram	N06AB04		N06AB04			85			0	0	1	0	0	N		1		1			0	5
MOVICOL® Junior aromafrei (p.o.) 6,9 g Lösung LM: Wasser		No Match	114	0				A06AD65	V06DB50		100	60.0		0	0	0	0	0	A				1	0		0	5
Naropin per DIK		No Match	114	0				N01BB09	S01FA01	V06CX50	64	60.0	59.0	0	0	0	0	0	N				1	0	0	0	5
Clexane; gewichtsadaptiert ( <40kg KG = 20mg; 40-90kg KG = 40mg; >90kg KG = 60mg)		No Match	114	0				A01AD11	V06DB52	B02BC02	52	50.0	50.0	0	0	0	0	0	A				0	0	0	B01AB05	5
Tavor Tbl.		No Match	113	0				N05BA06			71			0	0	0	0	0	N				1			0	5
[3 - Prä Thymoglobulin, Fenistil] NATRIUMCHLORID Inf.Lsg.154		No Match	113	0				J05AF05	H05BX01	C09CA04	50	50.0	47.0	0	0	0	0	0	J				0	0	0	R06AB03	5	zwei Medis?	R06AB03
GLUCOSE Inf.-Lösung 5 PE-Flaschen | (Glucose, wasserfrei zur parenteralen Anwendung)		No Match	113	1	glucose, wasserfrei zur parenteralen anwendung			V07AB10	B05BB02		67	64.0		0	0	0	0	0	V				1	0		0	5	ATC Code V07AB10 korrekt?	V07AB10
NIFEDIPIN ratiopharm 10 mg Weichkapseln | (Nifedipin)		No Match	113	1	nifedipin	C08CA05		C08CA05			93			0	0	1	0	0	C		1		1			0	5
Clexane 40 mg		No Match	113	0				B01AB05			70			0	0	0	0	0	B				1			0	5
Monoembolex		No Match	113	0				G04BD10	C02DC01		52	52.0		0	0	0	0	0	G				0	0		B01AB13	5
Dekristol 20000 IE		No Match	113	0				A11CC05			92			0	0	0	0	0	A				1			0	5
[4 - Prä Thymoglobulin] PARACETAMOL ratiopharm 500 mg Tabletten | (Paracetamol)		No Match	112	1	paracetamol	N02BE01		N02BE01			22			0	0	1	0	0	N		1		1			0	5
Lercanidipin 10 mg		No Match	112	0				C08CA05	A12CC02	N06DX18	67	59.0	58.0	0	0	0	0	0	C				0	0	0	C08CA13	5
TOREM 5 Tabletten | (Torasemid)		No Match	112	1	torasemid	C03CA04		C03CA04			71			0	0	1	0	0	C		1		1			0	5
2 RAMIPRIL HEXAL 5 mg Tabletten | (Ramipril)		No Match	112	1	ramipril			C09AA05	C09BA25		100	100.0		0	0	0	0	0	C				1	0		0	5
Pantozol 40		No Match	112	0				A02BC02			67			0	0	0	0	0	A				1			0	5
L-THYROXIN 175 Henning Tabletten | (Levothyroxin)		No Match	112	1	levothyroxin			H03AA01			100			0	0	0	0	0	H				1			0	5
MIRTAZAPIN STADA Filmtabletten | (Mirtazapin)		No Match	112	1	mirtazapin	N06AX11		N06AX11			86			0	0	1	0	0	N		1		1			0	5
PREDNISOLON 50 mg Jenapharm Tabletten | (Prednisolon)		No Match	111	1	prednisolon			H02AB06			79			0	0	0	0	0	H				1			0	5
VENLAFAXIN neuraxpharm retard Kapseln | (Venlafaxin)		No Match	111	1	venlafaxin	N06AX16		N06AX16			90			0	0	1	0	0	N		1		1			0	5
SIMVAHEXAL Filmtabletten | (Simvastatin)		No Match	111	1	simvastatin	C10AA01		C10AA01			83			0	0	1	0	0	C		1		1			0	5
Prograf mg		No Match	111	0				L04AD02			95			0	0	0	0	0	L				1			0	5
UROL METHIN Filmtabletten | (Methionin)		No Match	111	1	methionin	G04BA04		G04BA04			44			0	0	1	0	0	G		1		1			0	5	ATC Code G04BA04 oder V03AB26?	G04BA04
Novalgin 30 gtt		No Match	111	0				N02BB02	C01AA02		70	60.0		0	0	0	0	0	N				1	0		0	5
OLIMEL Peri 2,5%E Emulsion zur Infusion | (Gesamt-Fett, Lysin, Gesamt-Aminosäuren)		No Match	110	1	gesamt-fett, lysin, gesamt-aminosäuren			B05BA10			100			0	0	0	0	0	B				1			0	5
Serasept® Desinfektion 20min - behaarter Bereich		No Match	110	0				D08AC05			89			0	0	0	0	0	D				1			0	5
Studienmedikation		No Match	110	0				V06DB50	A11GA01	V07AV	55	53.0	52.0	0	0	0	0	0	V				0	0	0	nomed	nomed	no_med	no med
PREDNISOLON 50 mg Jenapharm Tabletten | (Prednisolon) [Stoß Rejektion]		No Match	110	1	prednisolon) [stoß rejektion			H02AB06			82			0	0	0	0	0	H				1			0	5
CETIRIZIN-ratiopharm bei Allergien 10 mg Filmtabl. | (Cetirizin)		No Match	110	1	cetirizin	R06AE07		R06AE07			88			0	0	1	0	0	R		1		1			0	5
ZOLEDRONSÄURE Tillomed 4 mg/5 ml Konz.z.H.e.Inf.L. | (Zoledronsäure)		No Match	110	1	zoledronsäure	M05BA08		M05BA08			72			0	0	1	0	0	M		1		1			0	5
[5 - Thymoglobulin] NATRIUMCHLORID Inf.Lsg.154 über 8h		No Match	110	0				J04AB04	B01AC21		53	53.0		0	0	0	0	0	J				0	0		L04AA04	5	ATC Code L04AA04 korrekt?	L04AA04
QUETIAPIN Filmtabletten | (Quetiapin)		No Match	110	1	quetiapin	N05AH04		N05AH04			62			0	0	1	0	0	N		1		1			0	5
PALLADON retard Kapseln | (Hydromorphon)		No Match	110	1	hydromorphon	N02AA03		N02AA03			88			0	0	1	0	0	N		1		1			0	5
Allopurinol		No Match	110	0				M04AA51	M04AA01		100	100.0		0	0	0	0	0	M				0	1		0	5
BRICANYL 0,5 mg Injektionslösung | (Terbutalin)		No Match	109	1	terbutalin	R03CC03		R03CC03			97			0	0	1	0	0	R		1		1			0	5
ASS 100mg		No Match	109	0				B01AC06	L01XX05		100	76.0		0	0	0	0	0	B				1	0		0	5
Metoprolol 47,5 mg		No Match	109	0				C07AB02	D06BX01		71	58.0		0	0	0	0	0	C				1	0		0	5
LASIX XX mg Inj.-Lsg. Ampullen | (Furosemid)		No Match	109	1	furosemid	C03CA01		C03CA01			69			0	0	1	0	0	C		1		1			0	5
DEKRISTOL 400 I.E. Tabletten | (Colecalciferol)		No Match	109	1	colecalciferol			A11CC05			94			0	0	0	0	0	A				1			0	5
CLEXANE 4.000 I.E. 40 mg/ 0,4ml (Enoxaparin natrium)		No Match	109	0				B01AB05			79			0	0	0	0	0	B				1			0	5
KOCHSALZLÖSUNG 0,9% Injektionslösung | (Natrium-Ion, Chlorid-Ion)		No Match	109	1	natrium-ion, chlorid-ion			N03AA02	C03CA04	G02AB01	79	77.0	75.0	0	0	0	0	0	N				0	0	0	B05BB11	5
IBUHEXAL retard 800 mg Tabl. | (Ibuprofen)		No Match	109	1	ibuprofen			M01AE01			56			0	0	0	0	0	M				1			0	5
Loratadin 10 mg		No Match	109	0				R06AX13	C09CA01	C10AA02	75	61.0	60.0	0	0	0	0	0	R				1	0	0	0	5
ARA-C		No Match	108	0			L01BC01	L01BC01			75			0	0	0	1	0	L			1	1			0	5
DUODOPA-Pumpe 20mg/ml | (Levodopa, Carbidopa) - Morgenbolus		No Match	108	1	levodopa, carbidopa) - morgenbolu			N04BA10	N02AA01		83	67.0		0	0	0	0	0	N				1	0		0	5	ATC Code N04BA10 korrekt?	N04BA10
Torem 5 mg		No Match	108	0				C03CA04	M05BA07		71	67.0		0	0	0	0	0	C				1	0		0	5
UNACID 3 g z. Infusion Trockensubst.in 100ml NaCl über 1h| (AmpicillinSulbactam) GFR>50		No Match	107	1	ampicillinsulbactam) gfr>5			J01CR01			75			0	0	0	0	0	J				1			0	5
2 AMLODIPIN HEXAL 5 mg Tabletten | (Amlodipin)		No Match	107	1	amlodipin			C08CA01			94			0	0	0	0	0	C				1			0	5
Dimenhydrinat (i.v.) 62 mg/10 mL Inf. 30min TL:NaCl 0,9%		No Match	107	0				A04AB02	B02BD02		92	56.0		0	0	0	0	0	A				1	0		0	5
Morphin 2,5 mg		No Match	107	0				N02AA01	N02CC05		78	69.0		0	0	0	0	0	N				1	0		0	5
Valsartan 160mg		No Match	107	0				C09CA03	C09DA23		100	100.0		0	0	0	0	0	C				1	0		0	5
Melphalan		No Match	107	0			L01AA03	L01AA03	S01XA12	G03AD02	100	70.0	57.0	0	0	0	1	0	L			1	1	0	0	0	5
Vitamin B1 100 mg		No Match	106	0				A11DA01	N07XB52	A11CC05	83	79.0	67.0	0	0	0	0	0	A				1	0	0	0	5
PREGABALIN-ratiopharm 100 mg Hartkapseln | (Pregabalin)		No Match	106	1	pregabalin	N03AX16		N03AX16			98			0	0	1	0	0	N		1		1			0	5
URSOFALK 250 mg Kapseln | (Ursodeoxycholsäure)		No Match	106	1	ursodeoxycholsäure	A05AA02		A05AA02			97			0	0	1	0	0	A		1		1			0	5
L-THYROXIN Tabletten | (Levothyroxin)		No Match	106	1	levothyroxin			H03AA01			67			0	0	0	0	0	H				1			0	5
F) Carboplatin (AUC2) als KI		No Match	106	0				N01BB01	N04AA01		55	53.0		0	0	0	0	0	N				0	0		L01XA02	5	ATC Code L01XA02 korrekt?	L01XA02
NACL 0,9% Isotonische Kochsalzlösung 50ml		No Match	106	0				B05BB11	V07AB02		86	86.0		0	0	0	0	0	B				1	0		0	5
ELEKTROLYT Inf.-Lsg. 154 PE-Flasche | (Natrium-Ion, Kalium-Ion, Calcium-Ion, Chlorid-Ion)		No Match	106	1	natrium-ion, kalium-ion, calcium-ion, chlorid-ion			B05BB02	B05BB01		62	62.0		0	0	0	0	0	B				1	0		0	5	ATC Code B05BB1 korrekt?	B05BB02
Naropin		No Match	105	0			N01BB09	N01BB09	L02BG06	R05DA14	100	67.0	67.0	0	0	0	1	0	N			1	1	0	0	0	5
Risperdal		No Match	105	0			N05AX08	N05AX08	G02CB05		100	71.0		0	0	0	1	0	N			1	1	0		0	5
Circadin 2mg	N05CH01	Fuzzy Match	105	0			N05CH01	N05CH01	N06AB04	C09CA07	100	72.0	72.0	0	0	0	1	1	N	N		1	1	0	0	0	5
INHIXA 4.000 I.E. 40 mg/0,4 ml (Pat. < 90kg)		No Match	105	0				B02BD09	B02BD36		69	69.0		0	0	0	0	0	B				0	0		B01AB05	5
ELEKTROLYT Inf.-Lsg. 153 PE-Flasche 500ml		No Match	105	0				B05BB01			78			0	0	0	0	0	B				1			0	5
VOMEX A Dragees N | (Dimenhydrinat)		No Match	105	1	dimenhydrinat	A04AB02	A04AB02	A04AB02			100			1	1	1	1	0	A		1	1	1			0	5
HEPARIN NATRIUM 5.000 ratiopharm Fertigspritzen | (Heparin natrium (Schwein))		No Match	105	1	heparin natrium (schwein)			B01AB01			83			0	0	0	0	0	B				1			0	5
LYRICA 300 mg Hartkapseln | (Pregabalin)		No Match	104	1	pregabalin	N03AX16		N03AX16			88			0	0	1	0	0	N		1		1			0	5
SEROQUEL Filmtabletten | (Quetiapin)		No Match	104	1	quetiapin	N05AH04		N05AH04			56			0	0	1	0	0	N		1		1			0	5
MIRTAZAPIN HEXAL 45 mg Filmtabletten | (Mirtazapin)		No Match	104	1	mirtazapin	N06AX11	N06AX11	N06AX11			95			1	1	1	1	0	N		1	1	1			0	5
CALCIUMFOLINAT Kabi 10 mg/ml 50mg Inj.-/Inf.-Lsg. | (Folinsäure)		No Match	104	1	folinsäure	V03AF03	V03AF03	V03AF03			93			1	1	1	1	0	V		1	1	1			0	5
Monoembolex 3000		No Match	104	0				B02BD04	J01XX01		62	60.0		0	0	0	0	0	B				0	0		B01AB13	5
FUROSEMID-ratiopharm Inj.-Lsg. Ampullen | (Furosemid)		No Match	103	1	furosemid	C03CA01		C03CA01			89			0	0	1	0	0	C		1		1			0	5
Vitamin D3 (p.o.) 20.000 IE/mL Lösung		No Match	103	0				A11CC05	N07XB52	A11DA01	83	67.0	67.0	0	0	0	0	0	A				1	0	0	0	5
Granisetron		No Match	103	0			A04AA02	A04AA02			100			0	0	0	1	0	A			1	1			0	5
Rocephin 2 g		No Match	103	0				L01DC03	G01AA10	R05CB02	70	62.0	59.0	0	0	0	0	0	L				0	0	0	J01DD04	5
HALDOL Janssen Tabletten | (Haloperidol)		No Match	102	1	haloperidol	N05AD01		N05AD01			88			0	0	1	0	0	N		1		1			0	5
Pantozol 20mg		No Match	102	0				A02BC02	N06AF04		74	69.0		0	0	0	0	0	A				1	0		0	5
RAMIPRIL HEXAL comp. 5 mg/25 mg Tabletten | (Ramipril)		No Match	102	1	ramipril		C09BA25	C09BA25			100			0	0	0	1	0	C			1	1			0	5
DOXAZOSIN ratiopharm 4 mg Retardtabletten | (Doxazosin)		No Match	102	1	doxazosin	C02CA04		C02CA04			96			0	0	1	0	0	C		1		1			0	5
SEROQUEL Prolong 200 mg Retardtabletten | (Quetiapin)		No Match	102	1	quetiapin	N05AH04		N05AH04			89			0	0	1	0	0	N		1		1			0	5
Obsidan 25 mg		No Match	102	0				C07AA05			96			0	0	0	0	0	C				1			0	5
Aciclovir AS		No Match	102	0				J05AB01			86			0	0	0	0	0	J				0			S01AD03	5	könnte auch Augensalbe sein, wegen AS, dann wäre der Code D06BB03	S01AD03
NOVAMINSULFON ratioph.1 g/2 ml Inj.Lsg. Ampullen, >53kg und >15Jahre| (Metamizol)		No Match	101	1	metamizol	N02BB02		N02BB02			81			0	0	1	0	0	N		1		1			0	5
1 URBASON 4 mg Tabletten | (Methylprednisolon)		No Match	101	1	methylprednisolon			H02AB04			82			0	0	0	0	0	H				1			0	5
Antra 40mg		No Match	101	0				L01EX13	A02BC01	L01EG02	73	72.0	70.0	0	0	0	0	0	L				0	1	0	0	5
PARACETAMOL B.Braun 10mg/ml 500mg Infusionslsg. |(>10 bis 50kg 15mg/kg KG pro Anwendung)		No Match	101	1	>10 bis 50kg 15mg/kg kg pro anwendung			N02BE01			100			0	0	0	0	0	N				1			0	5
ULTIBRO Breezhaler 85 µg/43 µg Hartk.m.Plv.z.Inh. | (Indacaterol, Glycopyrronium-Kation)		No Match	101	1	indacaterol, glycopyrronium-kation		R03AL04	R03AL04	R03BA02	R03AC18	100	65.0	65.0	0	0	0	1	0	R			1	1	0	0	0	5
DEXAMETHASON JENAPHARM Tabletten | (Dexamethason)		No Match	101	1	dexamethason			H02AB02			92			0	0	0	0	0	H				1			0	5
E153 500 ml		No Match	100	0				N07XX04	A06AX01	L01XC40	64	60.0	56.0	0	0	0	0	0	N				0	0	0	B05BB01	5
URBASON solubile forte 1000 mg Tr.-Subst. | (Methylprednisolon)		No Match	100	1	methylprednisolon			H02AB04			78			0	0	0	0	0	H				1			0	5
MTX		No Match	100	0				L01BA01	M01CX01		100	100.0		0	0	0	0	0	L				1	0		0	5	ATC Code eindeutig? M01CX01 oder L01BA01	L01BA01
[4 - Cyclophosphamid Euro-Lupus Schema] NATRIUMCHLORID Inf.Lsg.154 über 2h		No Match	100	0				L01AA01	D01AE14	J05AB01	94	55.0	51.0	0	0	0	0	0	L				1	0	0	0	5
MonoEmbolex 3000		No Match	100	0				B02BD04	J01XX01		62	60.0		0	0	0	0	0	B				0	0		B01AB13	5
KIOVIG 100 mg/ml Infusionslösung | (Immunglobulin G vom Menschen)		No Match	100	1	immunglobulin g vom menschen			J06BA02			72			0	0	0	0	0	J				1			0	5
TINCTURA OPII normata PhEur Opiumtinktur | (Morphin, Codein, Thebain)		No Match	99	1	morphin, codein, thebain			D08AE56	N05CP01	J07BD54	51	48.0	47.0	0	0	0	0	0	D				0	0	0	A07DA02	5	Neuer Handelsname? Opiumtinktur? ATC Code A07DA02 korrekt?	A07DA02
SOLIAN Tabletten | (Amisulprid)		No Match	99	1	amisulprid	N05AL05		N05AL05			67			0	0	1	0	0	N		1		1			0	5
HEPA MERZ GRANULAT 3000 | (Ornithin)		No Match	99	1	ornithin	A05BA17		A05BA17			100			0	0	1	0	0	A		1		1			0	5
Torasemid 10mg		No Match	98	0				C03CA04			100			0	0	0	0	0	C				1			0	5
GABAPENTIN HEXAL 100 mg Hartkapseln | (Gabapentin)		No Match	98	1	gabapentin	N03AX12	N03AX12	N03AX12			95			1	1	1	1	0	N		1	1	1			0	5
Calcitriol 0,25 µg		No Match	98	0				A11CC04	N05CD05		94	65.0		0	0	0	0	0	A				1	0		0	5
MORPHIN		No Match	98	0				N02AA01			100			0	0	0	0	0	N				1			0	5
MILAX 1,0 Suppositorien | (Glycerol 85%)		No Match	98	1	glycerol 85%	A06AX01		A06AX01			100			0	0	1	0	0	A		1		1			0	5
TAVOR 0,5 mg Tabletten | (Lorazepam)		No Match	98	1	lorazepam	N05BA06		N05BA06			96			0	0	1	0	0	N		1		1			0	5
Heparininfusionszusatz		No Match	98	0				L01CE01	L01XC03	L01XC26	57	54.0	53.0	0	0	0	0	0	L				0	0	0	unspec	unspec	ATC Code B01AB01 korrekt?	nicht eindeutig
0 Dexamethason 8 mg (1 xtgl vor CTx)		No Match	97	0				H02AB02			93			0	0	0	0	0	H				1			0	5
CYMBALTA magensaftresistente Kapseln | (Duloxetin)		No Match	97	1	duloxetin			N06AX21	G04BX18		76	33.0		0	0	0	0	0	N				1	0		0	5
LOSARTAN HEXAL 50mg Filmtabletten | (Losartan)		No Match	97	1	losartan		C09CA01	C09DA21	C09CA01		100	100.0		0	0	0	0	0	C			1	0	1		0	5
[4 - Rtx low dose] PARACETAMOL ratiopharm 500 mg Tabletten | (Paracetamol)		No Match	97	1	paracetamol	N02BE01		N02BE01			21			0	0	1	0	0	N		1		1			0	5
PREDNISOLON 20 mg Jenapharm Tabletten | (Prednisolon) [Stoß Vaskulitis]		No Match	97	1	prednisolon) [stoß vaskulitis			H02AB06	S01CA53		82	79.0		0	0	0	0	0	H				1	0		0	5
Rifaximin 550mg		No Match	97	0				A07AA11	A16AX04	G04BA04	79	69.0	67.0	0	0	0	0	0	A				1	0	0	0	5	ist A07AA11 korrekt, in der Verordnung steht doch nur der Wirkstoff oder?	A07AA11
PRAMIPEXOL HEXAL 0,7 mg Tabletten | (Pramipexol)		No Match	96	1	pramipexol	N04BC05		N04BC05			89			0	0	1	0	0	N		1		1			0	5
Clopidogrel 75mg		No Match	96	0				B01AC04	S01EA03	C09CA04	77	65.0	64.0	0	0	0	0	0	B				1	0	0	0	5
Dekristol		No Match	96	0			A11CC05	A11CC05			100			0	0	0	1	0	A			1	1			0	5
QUETIAPIN HEXAL mg Filmtabletten | (Quetiapin)		No Match	96	1	quetiapin	N05AH04		N05AH04			95			0	0	1	0	0	N		1		1			0	5
LEPONEX 50 Tabletten | (Clozapin)		No Match	96	1	clozapin	N05AH02		N05AH02			74			0	0	1	0	0	N		1		1			0	5
ZYPREXA VELOTAB Schmelztabletten | (Olanzapin)		No Match	96	1	olanzapin	N05AH03		N05AH03			88			0	0	1	0	0	N		1		1			0	5
TIAPRIDEX Tabletten | (Tiaprid)		No Match	96	1	tiaprid	N05AL03		N05AL03			53			0	0	1	0	0	N		1		1			0	5
Mannitol 15%		No Match	95	0				B05BC01			100			0	0	0	0	0	B				1			0	5
PREDNISOLUT 100 mg L Trockensubst.m.Lösungsm. | (Prednisolon 21-hydrogensuccinat)		No Match	95	1	prednisolon 21-hydrogensuccinat	H02AB06		H02AB06			94			0	0	1	0	0	H		1		1			0	5
PREDNISOLON 60 mg Jenapharm Tabletten | (Prednisolon)		No Match	95	1	prednisolon			H02AB06			79			0	0	0	0	0	H				1			0	5
Ern. ent: Sonde normokalorisch 1kcal/ml, ballaststoffhaltig; 500kcal		No Match	95	0				J07BC01	G04BD04		55	54.0		0	0	0	0	0	J				0	0		nomed	nomed		Ernährung, no med
MORPHIN hameln 10 mg Inj.Lösung Ampullen | (Morphin)		No Match	95	1	morphin			N02AA01			90			0	0	0	0	0	N				1			0	5
[Trägerlösung Inhalation SULTANOL + ATROVENT] NACL 0,9% | (Natrium-Ion, Chlorid-Ion)	R03AC02	Fuzzy Match	95	1	natrium-ion, chlorid-ion			R03AC02			100			0	0	0	0	1	R	R			1			0	5
Magnesium		No Match	95	0				A12CC05	A12CC11	A12CC14	100	100.0	100.0	0	0	0	0	0	A				0	0	0	unspec	unspec	???	nicht eindeutig
Jurnista 4mg	N02AA03	Fuzzy Match	95	0			N02AA03	N02AA03			100			0	0	0	1	1	N	N		1	1			0	5
RANITIC 300 Filmtabletten | (Ranitidin)		No Match	95	1	ranitidin			N03AG01			77			0	0	0	0	0	N				0			A02BA02	5
Tavor 0,5 mg		No Match	95	0				N05BA06	G04CB02		96	80.0		0	0	0	0	0	N				1	0		0	5
Prednisolon 100 mg		No Match	94	0				H02AB06			83			0	0	0	0	0	H				1			0	5
ZYPREXA mg überzogene Tabletten | (Olanzapin)		No Match	94	1	olanzapin	N05AH03		N05AH03			78			0	0	1	0	0	N		1		1			0	5
Vincristin	L01CA02	Fuzzy Match	94	0			L01CA02	G02AD02	G03AA07	S01XC07	61	60.0	59.0	0	0	0	0	2	G	L		1	0	0	0	0	5	ATC Code L01CA02 korrekt?	L01CA02
BISOPROLOL ratiopharm 10 mg Tabletten | (Bisoprolol)		No Match	94	1	bisoprolol			C07AB07			96			0	0	0	0	0	C				1			0	5
[1 - Prä Thymoglobulin, Prednisolon] NATRIUMCHLORID Inf.Lsg.154		No Match	94	0				N02AA01	A02BC04	L04AD02	53	53.0	53.0	0	0	0	0	0	N				0	0	0	H02AB06	5	mehrere Medikamente?	H02AB06
E153 1000ml		No Match	94	0				V06DB50			71			0	0	0	0	0	V				0			B05BB01	5
Pantoprazol 40mg		No Match	93	0				A02BC02			100			0	0	0	0	0	A				1			0	5
Fluconazol		No Match	93	0			J02AC01	J02AC01			100			0	0	0	1	0	J			1	1			0	5
Humalog		No Match	93	0				A10AB04			100			0	0	0	0	0	A				1			0	5
Tryasol		No Match	93	0				N02AX02	C02DB01	R03AC02	62	53.0	53.0	0	0	0	0	0	N				1	1	1	R05DA04	5	ATC code R05DA04 korrekt?	R05DA04
FERINJECT 500 mg		No Match	93	0				B03AC01	B06AC01		72	69.0		0	0	0	0	0	B				1	0		0	5
PANTOPRAZOL HEXAL 40 mg magensaftres.Tabletten | (Pantoprazol) [Stoß Vaskulitis]		No Match	93	1	pantoprazol) [stoß vaskulitis		A02BC02	A02BC02			95			0	0	0	1	0	A			1	1			0	5
Risperidon		No Match	93	0			N05AX08	N05AX08			100			0	0	0	1	0	N			1	1			0	5
5-ALA		No Match	93	0				M05BA08	G02AD05	N07AX01	62	62.0	62.0	0	0	0	0	0	M				0	0	0	L01XD04	5	Was ist das? Gibt es einen ATC Code?	L01XD04
Folsäure		No Match	92	0			B03BB01	B03BB01			100			0	0	0	1	0	B			1	1			0	5
PREDNISOLON Jenapharm Tabletten | (Prednisolon)		No Match	92	1	prednisolon			H02AB06			91			0	0	0	0	0	H				1			0	5
SOLIAN Tabletten | (Amisulprid)		No Match	92	1	amisulprid	N05AL05		N05AL05			67			0	0	1	0	0	N		1		1			0	5
Esomeprazol 20 mg		No Match	92	0				A02BC05	A02BC01	D08AX05	79	62.0	61.0	0	0	0	0	0	A				1	0	0	0	5
TOREM 5 mg Tabletten | (Torasemid)		No Match	92	1	torasemid	C03CA04		C03CA04			71			0	0	1	0	0	C		1		1			0	5
CLEXANE 6.000 I.E. 60mg/0,6ml ILO F.Sp.+Sich-Sys. | (Enoxaparin natrium)		No Match	92	1	enoxaparin natrium	B01AB05		B01AB05			79			0	0	1	0	0	B		1		1			0	5
NITROLINGUAL akut Spray (23,2 Vol.%-Alkohlg.) | (Glyceroltrinitrat)		No Match	92	1	glyceroltrinitrat	C01DA02	C01DA02	C01DA02			100			1	1	1	1	0	C		1	1	1			0	5
PREDNISOLON ... mg Jenapharm Tabletten | (Prednisolon)		No Match	92	1	prednisolon			H02AB06			88			0	0	0	0	0	H				1			0	5
Torem 10		No Match	92	0				C03CA04	L04AC16		82	67.0		0	0	0	0	0	C				1	0		0	5
Inf. E153 + Glucose 5% (i.v.) 500 mL (2. Schenkel o. Zugang)		No Match	92	0				N04BC05	G04BX21	L04AA44	57	53.0	53.0	0	0	0	0	0	N				0	0	0	B05BB01	5
RISPERIDON HEXAL Filmtabletten | (Risperidon)		No Match	92	1	risperidon	N05AX08		N05AX08			89			0	0	1	0	0	N		1		1			0	5
ELEKTROLYT Inf.-Lsg. 153 m. Glucose 5 | (Glucose, wasserfrei zur parenteralen Anwendung)		No Match	92	1	glucose, wasserfrei zur parenteralen anwendung			B05BB02			78			0	0	0	0	0	B				0			B05BB01	5
ELEKTROLYT Inf.-Lsg. 153 | (Na, Ka, Ca, Mg) je nach Pat.-Erfordernis, Zieleinfuhr: 2000ml		No Match	92	1	na, ka, ca, mg) je nach pat.-erfordernis, zieleinfuhr: 2000m			B05BB01			78			0	0	0	0	0	B				1			0	5
Seroquel		No Match	91	0			N05AH04	N05AH04	G02CB05	V04CK01	100	62.0	62.0	0	0	0	1	0	N			1	1	0	0	0	5
Entresto 24/26		No Match	91	0				C09DX04			88			0	0	0	0	0	C				1			0	5
SEROQUEL Prolong Retardtabletten | (Quetiapin)		No Match	91	1	quetiapin	N05AH04		N05AH04			86			0	0	1	0	0	N		1		1			0	5
URAPIDIL Stragen i.v. 50 mg Ampullen | (Urapidil)		No Match	91	1	urapidil	C02CA06	C02CA06	C02CA06			100			1	1	1	1	0	C		1	1	1			0	5
[Prednisolon Stoß Vaskulitis] NATRIUMCHLORID Inf.Lsg.154 über 1h		No Match	91	0				H02AB06	S01CA53		61	59.0		0	0	0	0	0	H				1	0		0	5	check, da sind doch zwei Verordnungen oder?	H02AB06
HALOPERIDOL ratiopharm 2 mg/ml Lösung zum Einn. | (Haloperidol)		No Match	91	1	haloperidol	N05AD01		N05AD01			96			0	0	1	0	0	N		1		1			0	5
[2 - Prä Thymoglobulin, Ranitidin] NATRIUMCHLORID Inf.Lsg.154		No Match	91	0				M01AX24	A02BC04	A07DA03	55	53.0	50.0	0	0	0	0	0	M				0	0	0	A02BA02	5	Ist hier das Ranitidin mit A02BA02 der korrekte Code?	A02BA02
[4 - Wässerung nach CYP, Furosemid] NATRIUMCHLORID Inf.Lsg.154		No Match	91	0				A01AB02	B02BC51		51	48.0		0	0	0	0	0	A				0	0		B05BB11	5
INNOHEP 20.000 Anti XA I.E./ml 0,6 ml Fertigspr. | (Tinzaparin natrium)		No Match	91	1	tinzaparin natrium	B01AB10		B01AB10			77			0	0	1	0	0	B		1		1			0	5
Omeprazol 40 mg		No Match	90	0				A02BC01	A02BC05	L03AX13	75	74.0	65.0	0	0	0	0	0	A				1	0	0	0	5
LEVETIRACETAM HEXAL 1000 mg Filmtabletten | (Levetiracetam)		No Match	90	1	levetiracetam	N03AX14	N03AX14	N03AX14			96			1	1	1	1	0	N		1	1	1			0	5
Lyrica		No Match	90	0			N03AX16	N03AX16	V06DB50		100	62.0		0	0	0	1	0	N			1	1	0		0	5
IRENAT Tropfen | (Natriumperchlorat)		No Match	90	1	natriumperchlorat	H03BC02		H03BC02			60			0	0	1	0	0	H		1		1			0	5
Esomeprazol 20mg		No Match	90	0				A02BC05	N02AA01	A02BC02	81	69.0	68.0	0	0	0	0	0	A				1	0	0	0	5
Tamsulosin 0,4 mg		No Match	89	0				G04CA02	H02AA02		83	62.0		0	0	0	0	0	G				1	0		0	5
CLINDA-SAAR 600 mg Injektionslsg. Durchstechfl. in 50 ml NaCl über 1 h| (Clindamycin)		No Match	89	1	clindamycin			J01FF01			97			0	0	0	0	0	J				1			0	5
Torem 5mg		No Match	89	0				C03CA04			72			0	0	0	0	0	C				1			0	5
CLINDA-SAAR 600 mg Injektionslsg. Durchstechfl. | (Clindamycin)		No Match	89	1	clindamycin			J01FF01			97			0	0	0	0	0	J				1			0	5
RISPERIDON HEXAL mg Filmtabletten | (Risperidon)		No Match	88	1	risperidon	N05AX08		N05AX08			97			0	0	1	0	0	N		1		1			0	5
TEMGESIC sublingual 0,2 mg Sublingualtabletten | (Buprenorphin)		No Match	88	1	buprenorphin		N02AE01	N02AE01			96			0	0	0	1	0	N			1	1			0	5
Prednisolon 5 mg		No Match	88	0				S01CA53	H02AB06		81	81.0		0	0	0	0	0	S				0	1		0	5
Etoposid		No Match	88	0			L01CB01	L01CB01	V04CA06	N05CM22	100	62.0	57.0	0	0	0	1	0	L			1	1	0	0	0	5
FERINJECT 50 mg Eisen/ml Injektions-/Infusionslsg. | (Eisen(III)-Ion)		No Match	88	1	eisen(iii)-ion			B03AC01	B03AC07		75	52.0		0	0	0	0	0	B				1	0		0	5
Bisoprolol 2,5 mg		No Match	88	0				C07AB07			83			0	0	0	0	0	C				1			0	5
HUMALOG 100 E./ml Injektionslösung | (Insulin lispro)		No Match	88	1	insulin lispro			A10AB04			93			0	0	0	0	0	A				1			0	5
TORASEMID 10 mg Tabletten | (Torasemid)		No Match	88	1	torasemid	C03CA04		C03CA04			88			0	0	1	0	0	C		1		1			0	5
LISINOPRIL ratiopharm 10 mg Tabletten | (Lisinopril)		No Match	88	1	lisinopril	C09AA03		C09AA03			96			0	0	1	0	0	C		1		1			0	5
Allopurinol 100 mg		No Match	88	0				M04AA51	M04AA01		76	76.0		0	0	0	0	0	M				0	1		0	5
VITAMIN B1 ratiopharm 50mg/ml Inj.Lsg. Ampullen | (Thiaminium-Kation)		No Match	88	1	thiaminium-kation			A11DA01	N07XB52		100	55.0		0	0	0	0	0	A				1	0		0	5
VALDOXAN Filmtabletten | (Agomelatin)	N06AX22	Fuzzy Match	88	1	agomelatin	N06AX22		N06AX22			76			0	0	1	0	1	N	N	1		1			0	5
0 Granisetron 3 mg (1xtgl vor CTx)		No Match	87	0				A04AA02			85			0	0	0	0	0	A				1			0	5
DIAZEPAM ratiopharm 10 mg/ml Tropfen zum Einnehmen | (Diazepam)		No Match	87	1	diazepam	N05BA01		N05BA01			93			0	0	1	0	0	N		1		1			0	5
INHIXA 5.000 I.E. 50 mg/0,5 ml ILO F.Sp.+Sich-Sys. | (Enoxaparin natrium)		No Match	87	1	enoxaparin natrium	B01AB05		B01AB05			36			0	0	1	0	0	B		1		1			0	5
AMITRIPTYLIN neuraxpharm 25 mg Filmtabletten | (Amitriptylin)		No Match	87	1	amitriptylin	N06AA09		N06AA09			94			0	0	1	0	0	N		1		1			0	5
LEVOFLOXACIN HEXAL 750 mg Filmtabletten | (Levofloxacin)		No Match	87	1	levofloxacin	J01MA12		J01MA12			91			0	0	1	0	0	J		1		1			0	5
METFORMIN HEXAL 850 mg Filmtabletten | (Metformin)		No Match	87	1	metformin	A10BA02	A10BA02	A10BA02			95			1	1	1	1	0	A		1	1	1			0	5
E) 5-FU (3000 mg/m² KOF/Woche)		No Match	87	0				B03XA01	B02BD15		71	71.0		0	0	0	0	0	B				0	0		L01BC02	5	Was ist das?	L01BC02
TREVILOR retard 75 mg Hartkapseln retardiert | (Venlafaxin)		No Match	87	1	venlafaxin	N06AX16		N06AX16			52			0	0	1	0	0	N		1		1			0	5
Vancomycin		No Match	87	0				A07AA09			100			0	0	0	0	0	A				0			unspec	unspec	Pulver oder Tabletten, haben unterschiedliche ATC Codes, bei Pulver wäre es J01XA01	nicht eindeutig, kann Pulver oder Kps sein, unt ATC codes
FOSFOMYCIN Aristo 3000 mg Pul.z.Herst.e.Lsg.z.Ein. | (Fosfomycin)		No Match	87	1	fosfomycin	J01XX01		J01XX01			71			0	0	1	0	0	J		1		1			0	5
[1 - Rtx low dose, Prednisolon] NATRIUMCHLORID Inf.Lsg.154		No Match	86	0				A11CC02	M01CX01	D08AC05	55	53.0	53.0	0	0	0	0	0	A				0	0	0	H02AB06	5	ATC Code H02AB06 korrekt?	H02AB06
TRAZODON-neuraxpharm Tabletten | (Trazodon)		No Match	86	1	trazodon	N06AX05		N06AX05			87			0	0	1	0	0	N		1		1			0	5
PANTOPRAZOL HEXAL 40 mg		No Match	86	0			A02BC02	A02BC02			95			0	0	0	1	0	A			1	1			0	5
ASS RATIOPHARM TAH Tabletten | (Acetylsalicylsäure)		No Match	86	1	acetylsalicylsäure			B01AC06	N02BA01		100	88.0		0	0	0	0	0	B				1	0		0	5
MCP 10 mg		No Match	86	0				A12CC02	A03FA01		71	70.0		0	0	0	0	0	A				0	1		0	5
Candesartan		No Match	86	0				C09CA06			100			0	0	0	0	0	C				1			0	5
Esomeprazol 40mg		No Match	86	0				A02BC05	A02BC02		100	68.0		0	0	0	0	0	A				1	0		0	5
[3 - Cyclophosphamid n. AUSTIN, Trägerlösung] GLUCOSE Inf.-Lösung 5 über 1h		No Match	86	0				L01AA01	D01AE14	V03AE17	94	55.0	53.0	0	0	0	0	0	L				1	0	0	0	5
Unacid 3 g		No Match	85	0				J01CR01			75			0	0	0	0	0	J				1			0	5
Xipamid 20 mg		No Match	85	0				N06AB04	L01XX35	C03BA10	77	72.0	70.0	0	0	0	0	0	N				0	0	1	0	5
UNIZINK 50 magensaftresistente Tabletten | (Zink-Ion)		No Match	85	1	zink-ion			A12CB05	A16AX05		100	44.0		0	0	0	0	0	A				1	0		0	5
KEIMAX 400 mg Kapseln | (Ceftibuten)		No Match	85	1	ceftibuten			J01CA08	L01CH01	A12CC02	59	57.0	56.0	0	0	0	0	0	J				0	0	0	J01DD14	5
CYMBALTA 30 mg magensaftresistente Kapseln | (Duloxetin)		No Match	85	1	duloxetin			N06AX21	G04BX18		96	30.0		0	0	0	0	0	N				1	0		0	5
LEVETIRACETAM HEXAL 250 mg Filmtabletten | (Levetiracetam)		No Match	85	1	levetiracetam	N03AX14	N03AX14	N03AX14			96			1	1	1	1	0	N		1	1	1			0	5
Melperon 25mg		No Match	85	0				N05AD03			100			0	0	0	0	0	N				1			0	5
FALITHROM 3 mg Filmtabletten | (Phenprocoumon)		No Match	85	1	phenprocoumon	B01AA04		B01AA04			96			0	0	1	0	0	B		1		1			0	5
[3 - Rtx low dose, Fenistil] NATRIUMCHLORID Inf.Lsg.154		No Match	85	0				N06AG02	M01AH05	C01EB18	50	47.0	47.0	0	0	0	0	0	N				0	0	0	R06AB03	5	Ist das hier Fenistil mit cem ATC Code R06AB03?	R06AB03
[3 - Cyclophosphamid n. IMPROVE, Trägerlösung] GLUCOSE Inf.-Lösung 5 über 1h		No Match	85	0				L01AA01	D01AE14	V03AE17	94	55.0	53.0	0	0	0	0	0	L				1	0	0	0	5
Nalbufin-hydrochlorid (i.v.) 10 mg/mL Inf. 15-20 min LM=TL:NaCl 0,9%	N02AF02	Fuzzy Match	85	0				B05XB01	S01BA02	H02AB09	71	57.0	54.0	0	0	0	0	2	B	N			0	0	0	N02AF02	5
Ern. ent: Sonde hochkalorisch 1,5kcal/ml, ballaststoffhaltig; 750kcal		No Match	85	0				J07BC01	G04BD04		55	54.0		0	0	0	0	0	J				0	0		nomed	nomed		Ernährung, no med, Fresubin energy fibre Easybag 500ml 500.00 ml,
BGA unter aktuellem Flow		No Match	84	0				S01XC07	D03AP01		50	49.0		0	0	0	0	0	S				0	0		nomed	nomed
LASIX 250 mg Infusionslösung in einer Ampulle | (Furosemid)		No Match	84	1	furosemid	C03CA01		C03CA01			67			0	0	1	0	0	C		1		1			0	5
RISPERDAL Quicklet 1 mg Schmelztabletten | (Risperidon)		No Match	84	1	risperidon	N05AX08		N05AX08			82			0	0	1	0	0	N		1		1			0	5
TIMONIL retard Tabl. | (Carbamazepin)		No Match	84	1	carbamazepin	N03AF01		N03AF01			88			0	0	1	0	0	N		1		1			0	5
CETIRIZIN HEXAL Filmtabl. b. Allergien | (Cetirizin)		No Match	84	1	cetirizin	R06AE07		R06AE07			77			0	0	1	0	0	R		1		1			0	5
Memantin 20 mg		No Match	84	0				L01XA03	D07AC18		63	60.0		0	0	0	0	0	L				0	0		N06DX01	5
Spironolacton 25 mg		No Match	83	0				C03DA01	R03CC13		84	63.0		0	0	0	0	0	C				1	0		0	5
NITREPRESS 20 Tabletten | (Nitrendipin)		No Match	83	1	nitrendipin	C08CA08		C08CA08			44			0	0	1	0	0	C		1		1			0	5
MIRTAZAPIN STADA 45 mg Filmtabletten | (Mirtazapin)		No Match	83	1	mirtazapin	N06AX11		N06AX11			91			0	0	1	0	0	N		1		1			0	5
Folverlan 5 mg		No Match	83	0				B03BB01	N02AB02		96	53.0		0	0	0	0	0	B				1	0		0	5
MORPHIN hameln Inj.Lösung Ampullen | (Morphin)		No Match	83	1	morphin			N02AA01			78			0	0	0	0	0	N				1			0	5
Jatrosom		No Match	83	0			N06AF04	N06AF04			100			0	0	0	1	0	N			1	1			0	5
PARACETAMOL 10 mg/ml 1000 mg | (Paracetamol) d1-d3; Prämed. Alemtuzumab, Kurzinfusion		No Match	83	1	paracetamol) d1-d3; prämed. alemtuzumab, kurzinfusio			N02BE01			82			0	0	0	0	0	N				1			0	5
Heparin 7500 IE		No Match	83	0				B01AB01	B01AD12	B06AC01	89	71.0	65.0	0	0	0	0	0	B				1	0	0	0	5	ATC Code B01AB01 korrekt?	B01AB01
Clozapin		No Match	83	0			N05AH02	N05AH02			100			0	0	0	1	0	N			1	1			0	5
TORASEMID STADA Tabletten | (Torasemid)		No Match	83	1	torasemid	C03CA04		C03CA04			88			0	0	1	0	0	C		1		1			0	5
Ern. i.v: zentral SMOFKABIVEN 1600 kcal - 24h		No Match	83	0				B05BA10			64			0	0	0	0	0	B				1			0	5
Furosemid in mg i.v.		No Match	82	0				C03CA01			75			0	0	0	0	0	C				1			0	5
Candesartan 16 mg		No Match	82	0				C09CA06			79			0	0	0	0	0	C				1			0	5
ALEMTUZUMAB 12mg in 112ml NaCl | (Alemtuzumab) d1-d3; Fertiglsg. durch APO; Dauer mind. 4h	L04AA34	Fuzzy Match	82	1	alemtuzumab) d1-d3; fertiglsg. durch apo; dauer mind. 4			L04AA34	L01AA03	N02CC05	62	60.0	59.0	0	0	0	0	1	L	L			1	0	0	0	5	ATC Code L04AA34 korrekt?	L04AA34
ANE: PCA- Piritramid; Basalrate, Sperrzeit, Bolus Siehe USC Visitenprotokoll		No Match	81	0				N02AC03	C03CA04		71	53.0		0	0	0	0	0	N				1	0		0	5	Geht es hier nur um das Piritramid? Oder was sind das noch für Einträge? Dann ATC code N02AC03 korrekt?	N02AC03
Vitamin B1 300 mg		No Match	81	0				A11DA01	N07XB52	A11CC05	83	73.0	67.0	0	0	0	0	0	A				1	0	0	0	5
HYDROCORTISON 10 mg Jenapharm Tabletten | (Hydrocortison)		No Match	81	1	hydrocortison			S01BA02	H02AB09		81	81.0		0	0	0	0	0	S				0	1		0	5
[2 - Rtx low dose, Ranitidin] NATRIUMCHLORID Inf.Lsg.154		No Match	81	0				D08AC05	A02BC04		53	50.0		0	0	0	0	0	D				0	0		A02BA02	5	ATC Code A02BA02 korrekt?	A02BA02
Metformin		No Match	81	0			A10BA02	A10BA02			100			0	0	0	1	0	A			1	1			0	5
ABILIFY 5 mg Tabletten | (Aripiprazol)		No Match	81	1	aripiprazol	N05AX12		N05AX12			96			0	0	1	0	0	N		1		1			0	5
RIOPAN Magen Gel Stick-Pack | (Magaldrat)	A02AD02	Fuzzy Match	81	1	magaldrat	A02AD02	A02AD02	A02AD02			100			1	1	1	1	1	A	A	1	1	1			0	5
[4 - Wässerung nach CYP, Furosemid] E 153 (Vollelektrolytlösung) über 1 h		No Match	81	0				A01AB02	B02BC51		51	48.0		0	0	0	0	0	A				0	0		B05BB01	5
Dipidolor 7,5 mg		No Match	81	0				A07FA01	N05CD08	M01AE01	56	53.0	52.0	0	0	0	0	0	A				0	0	0	N02AC03	5	ATC Code N02AC03 korrekt?	N02AC03
Prednisolon 100mg		No Match	81	0				H02AB06			86			0	0	0	0	0	H				1			0	5
Lantus IE		No Match	81	0				A10AE04	A06AB02		80	56.0		0	0	0	0	0	A				1	0		0	5
Thiamin 100 mg		No Match	80	0				N02CC01	N06AA06	A12CD51	74	71.0	71.0	0	0	0	0	0	N				0	0	0	A11DA01	5	ATC Code A11DA01 korrekt?	A11DA01
Novalgin gtt		No Match	80	0				N02BB02	G03CA03	G01AD03	80	56.0	56.0	0	0	0	0	0	N				1	0	0	0	5
PROCORALAN 7,5 mg Filmtabletten | (Ivabradin)		No Match	80	1	ivabradin	C01EB17		C01EB17			47			0	0	1	0	0	C		1		1			0	5
KCl-Infusionszusatz		No Match	80	0				N04BB01	L01XC14		63	59.0		0	0	0	0	0	N				0	0		B05XA01	5	Was wäre hier korrekt für ATC?	B05XA01
CEFTRIAXON 2,0 g Plv.z.Herst.Inf. Lsg in 50 ml NaCl über 30 min| (Ceftriaxon, Natrium-Ion)		No Match	80	1	ceftriaxon, natrium-ion			J01DD04	L04AA18		77	65.0		0	0	0	0	0	J				1	0		0	5
FOSFOMYCIN Eberth 3 g Granulat z.Her.e.Lsg.z.Einn. | (Fosfomycin)		No Match	80	1	fosfomycin	J01XX01	J01XX01	J01XX01			97			1	1	1	1	0	J		1	1	1			0	5
ELEKTROLYT Inf.-Lsg. 154		No Match	80	0				B05BB02	B05BB01		62	62.0		0	0	0	0	0	B				1	0		0	5	ATC Code B05BB1 korrekt?	B05BB02
CEFUROXIM 1500 mg Plv.Inf.-Lsg.-Herst. in 50ml NaCl über 1h (Cefuroxim) bei GFR >50		No Match	80	0				J01DC02			84			0	0	0	0	0	J				1			0	5
Bifiteral 20 ml		No Match	80	0				A06AD11	A11CA01		77	67.0		0	0	0	0	0	A				1	0		0	5
2 DTIC 400 mg/m²		No Match	80	0				L01AX04	J05AB01		64	60.0		0	0	0	0	0	L				1	0		0	5	ATC Code L01AX04 korrekt?	L01AX04
Loratadin 10mg		No Match	80	0				R06AX13	N06BA04		100	77.0		0	0	0	0	0	R				1	0		0	5
Klacid 500 mg		No Match	80	0				J01FA09	A12AA04		63	59.0		0	0	0	0	0	J				1	0		0	5
Telfast 180 mg		No Match	80	0				R06AX22	C09BB06	J04AB02	69	67.0	67.0	0	0	0	0	0	R				0	0	0	R06AX26	5
ACC 600		No Match	79	0				J05AB01			71			0	0	0	0	0	J				0			R05CB01	5
BEZAFIBRAT HEXAL 400 mg retard Tabl. | (Bezafibrat)		No Match	79	1	bezafibrat	C10AB02		C10AB02			86			0	0	1	0	0	C		1		1			0	5
BISOPROLOL ratiopharm 1,25 mg Filmtabletten | (Bisoprolol)		No Match	79	1	bisoprolol			C07AB07			96			0	0	0	0	0	C				1			0	5
CLEXANE 7.000 I.E. 70mg/0,7ml ILO F.Sp.+Sich-Sys. | (Enoxaparin natrium)		No Match	79	1	enoxaparin natrium	B01AB05		B01AB05			79			0	0	1	0	0	B		1		1			0	5
PREGABALIN-ratiopharm Hartkapseln | (Pregabalin)		No Match	79	1	pregabalin	N03AX16		N03AX16			89			0	0	1	0	0	N		1		1			0	5
FALITHROM 3mg Filmtabletten | (Phenprocoumon)		No Match	79	1	phenprocoumon	B01AA04		B01AA04			100			0	0	1	0	0	B		1		1			0	5
MCP		No Match	79	0			A03FA01	A03FA01			100			0	0	0	1	0	A			1	1			0	5
Metoprolol 95 mg		No Match	79	0				C07AB02	V04CD01		77	58.0		0	0	0	0	0	C				1	0		0	5
Lasix 40mg		No Match	79	0				N06BA12	B01AC04	C03CA01	73	73.0	72.0	0	0	0	0	0	N				0	0	1	0	5
FOLVERLAN Tabletten | (Folsäure)		No Match	79	1	folsäure	B03BB01		B03BB01			82			0	0	1	0	0	B		1		1			0	5
Novamin 500 mg		No Match	79	0				N02BB02	G04BA04	B02BD04	77	69.0	69.0	0	0	0	0	0	N				1	0	0	0	5
THIAMAZOL 5 mg Henning Filmtabletten | (Thiamazol)		No Match	79	1	thiamazol	H03BB02		H03BB02			78			0	0	1	0	0	H		1		1			0	5
TELMISARTAN HEXAL 40 mg Tabletten | (Telmisartan)		No Match	79	1	telmisartan	C09CA07	C09CA07	C09CA07			95			1	1	1	1	0	C		1	1	1			0	5
Trazodon Tabletten		No Match	78	0				N05BB01	C01EP01	A16AA05	67	67.0	67.0	0	0	0	0	0	N				0	0	0	N06AX05	5
ZYPREXA 5 mg überzogene Tabletten | (Olanzapin)		No Match	78	1	olanzapin	N05AH03		N05AH03			96			0	0	1	0	0	N		1		1			0	5
LITHIUM APOGEPHA Tabletten | (Lithium-Ion, Lithium-Ion)		No Match	78	1	lithium-ion, lithium-ion			G03CA04	N05BB01	N02AJ06	62	60.0	59.0	0	0	0	0	0	G				0	0	0	N05AN01	5	ATC Code?	N05AN01
HALDOL Janssen Tropfen zum Einnehmen | (Haloperidol)		No Match	78	1	haloperidol	N05AD01		N05AD01			88			0	0	1	0	0	N		1		1			0	5
MIRTAZAPIN Filmtabletten | (Mirtazapin)		No Match	78	1	mirtazapin	N06AX11		N06AX11			65			0	0	1	0	0	N		1		1			0	5
Esomeprazol 40 mg		No Match	78	0				A02BC05	D08AX05	A02BC01	80	61.0	58.0	0	0	0	0	0	A				1	0	0	0	5
Reducto spezial		No Match	78	0				G04BC50	M01AB05		100	50.0		0	0	0	0	0	G				1	0		0	5
FEXOFENADERM 180 mg Filmtabletten | (Fexofenadin)	R06AX26	Fuzzy Match	78	1	fexofenadin	R06AX26		R06AX26			62			0	0	1	0	1	R	R	1		1			0	5
SMOFKABIVEN zentral 2200 kcal		No Match	78	0				B05BA10			88			0	0	0	0	0	B				1			0	5
Granocyte 34		No Match	78	0			L03AA10	L03AA10	C01DX12		100	53.0		0	0	0	1	0	L			1	1	0		0	5
CARVEDILOL HEXAL 25 mg Tabletten | (Carvedilol)		No Match	78	1	carvedilol	C07AG02	C07AG02	C07AG02			95			1	1	1	1	0	C		1	1	1			0	5
Dexamethason 8mg		No Match	78	0			H02AB02	H02AB02			100			0	0	0	1	0	H			1	1			0	5
TOREM 200 Tabletten | (Torasemid)		No Match	78	1	torasemid	C03CA04		C03CA04			100			0	0	1	0	0	C		1		1			0	5
D) RANITIDIN 1 Ampulle als Bolus | (Ranitidin)		No Match	78	1	ranitidin			A12CD51	N06BA04	C08CA05	59	58.0	57.0	0	0	0	0	0	A				0	0	0	A02BA02	5	ATC Code A02BA02 korrekt?	A02BA02
[ACC vor KM Applikation] NATRIUMCHLORID Inf.Lsg.154 über 10h		No Match	77	0				R05CB01	N05BA06	V04CA03	58	57.0	54.0	0	0	0	0	0	R				1	0	0	0	5	Geht es hier um das ACC als Wirkstoff? Wäre dann ja R05CB01 oder?	R05CB01
METFORMIN HEXAL Filmtabletten | (Metformin)		No Match	77	1	metformin	A10BA02		A10BA02			83			0	0	1	0	0	A		1		1			0	5
Schwedentabletten		No Match	77	0				N02AJ06	V03AX10		62	57.0		0	0	0	0	0	N				0	0		V06XX02	5	Welcher ATC Code?	V06XX02
Antabus		No Match	77	0				A09AA57	A02BC01	V04BA01	57	55.0	53.0	0	0	0	0	0	A				0	0	0	N07BB01	5	ATC Code N07BB01 korrekt?	N07BB01
Inhalation mit Sole		No Match	77	0				R03AC02	R04AX01	R07AX01	64	59.0	59.0	0	0	0	0	0	R				0	0	0	B05BB11	5	was ist das?	B05BB11
DIAZEPAM 10 mg ROTEXMEDICA Injektionslösung | (Diazepam)		No Match	77	1	diazepam	N05BA01		N05BA01			73			0	0	1	0	0	N		1		1			0	5
INEGY 10 mg/10 mg Tabletten | (Ezetimib)		No Match	77	1	ezetimib			C10BA02	C10AX09		85	33.0		0	0	0	0	0	C				1	0		0	5
LISINOPRIL Teva 2,5 mg Tabletten | (Lisinopril)		No Match	77	1	lisinopril	C09AA03		C09AA03			83			0	0	1	0	0	C		1		1			0	5
FINASTERID STADA 5 mg Filmtabletten | (Finasterid)		No Match	77	1	finasterid	G04CB01	G04CB01	G04CB01			95			1	1	1	1	0	G		1	1	1			0	5
CANDESARTAN HEXAL Tabletten | (Candesartan)		No Match	77	1	candesartan			C09CA06			89			0	0	0	0	0	C				1			0	5
[Prednisolon] NATRIUMCHLORID Inf.Lsg.154 | (Natrium-Ion, Chlorid-Ion)		No Match	77	1	natrium-ion, chlorid-ion			B05BB11	B05XA03		70	68.0		0	0	0	0	0	B				1	0		0	5
[Inhalation - Trägerlösung für Atrovent] NACL 0,9%		No Match	77	0				R04AX01	R03AC02	R03AL01	70	65.0	61.0	0	0	0	0	0	R				0	0	0	unspec	unspec	ATC Code möglich?	Atrovent wäre R03BB01, aber nicht eindeutig
OLIMEL Peripher 2,5% 700 kcal		No Match	76	0				B05BA10			69			0	0	0	0	0	B				1			0	5
SEVREDOL 10 mg Filmtabletten | (Morphin)		No Match	76	1	morphin			N02AA01			96			0	0	0	0	0	N				1			0	5
Moxonidin		No Match	76	0			C02AC05	C02AC05			100			0	0	0	1	0	C			1	1			0	5
Zolpidem 10mg	N05CF02	Fuzzy Match	76	0				N05CF02	D11AH04	S01EC04	100	71.0	69.0	0	0	0	0	1	N	N			1	0	0	0	5
LEVODOPA ratioph.comp.200mg/50mg Retardtabletten | (Carbidopa)		No Match	76	1	carbidopa			N04BA10			75			0	0	0	0	0	N				1			0	5
Entresto 24/26mg		No Match	76	0				C09DX04			94			0	0	0	0	0	C				1			0	5
[5 - Rtx low dose] Rituximab in NATRIUMCHLORID Inf.Lsg.154 über 10h		No Match	76	0				A10BK01	M01CX01	L01EX10	50	50.0	50.0	0	0	0	0	0	A				0	0	0	L01XC02	5	Ist der ATC Code L01XC02 für Rituximab korrekt?	L01FA01
PANTOPRAZOL		No Match	76	0			A02BC02	A02BC02			100			0	0	0	1	0	A			1	1			0	5
Lactulose		No Match	76	0				A07FA01	C03DA01		62	57.0		0	0	0	0	0	A				0	0		A06AD11	5
TOREM 10 mg		No Match	76	0				L04AC16	N05BA06	C03CA04	75	73.0	71.0	0	0	0	0	0	L				0	0	1	0	5
Metronidazol 500mg		No Match	76	0				J01XD01	P01AB01	N03AD01	80	80.0	71.0	0	0	0	0	0	J				1	0	0	0	5
Dekristol 20.000IE		No Match	76	0				A11CC05			83			0	0	0	0	0	A				1			0	5
Simvastatin 20mg		No Match	76	0				C10BA02	C10AA01		100	100.0		0	0	0	0	0	C				0	0		C10AA01	5
Aciclovir DOSIS_UNTEN_ANPASSEN (5mg/kg KG)		No Match	76	0				N05BE01	J05AB01		55	54.0		0	0	0	0	0	N				0	1		0	5	Tabletten oder Creme? Ist das J05AB01?	J05AB01
DEXA 8 mg Injekt Jenapharm Ampullen | (Dexamethason 21-dihydrogenphosphat, Dexamethason)		No Match	75	1	dexamethason 21-dihydrogenphosphat, dexamethason			S01BA01	H02AB02		67	62.0		0	0	0	0	0	S				0	1		0	5
PARACETAMOL B.Braun 10mg/ml 500mg Infusionslsg. | (Paracetamol)		No Match	75	1	paracetamol	N02BE01		N02BE01			100			0	0	1	0	0	N		1		1			0	5
NaCl 0.9%		No Match	75	0				B05CB01	H01BA02		100	57.0		0	0	0	0	0	B				0	0		B05BB11	5	ATC Code B05CD01 korrekt?	B05BB11
FENISTIL Dragees | (Dimetinden)		No Match	75	1	dimetinden			R06AB03	D04AA13		100	100.0		0	0	0	0	0	R				1	0		0	5
HUMAN ALBUMIN		No Match	75	0			B05AA01	B05AA01			100			0	0	0	1	0	B			1	1			0	5
U-Status		No Match	75	0				G04CP06	N05CM21	G04BC01	55	50.0	50.0	0	0	0	0	0	G				0	0	0	nomed	nomed	no_med?	no med
FLUVASTATIN HEXAL 80 mg Retardtabletten | (Fluvastatin)		No Match	75	1	fluvastatin	C10AA04		C10AA04			92			0	0	1	0	0	C		1		1			0	5
Meropenem (Meronem) i.v. in [g]		No Match	75	0				J01DH02	J04AB02		65	53.0		0	0	0	0	0	J				1	0		0	5
CLEXANE 4.000 I.E. 40 mg / 40ml (Enoxaparin natrium)		No Match	75	0				B01AB05			79			0	0	0	0	0	B				1			0	5
