# Supplementary material for: Assessment and Improvement of Drug Data Structuredness From Electronic Health Records: Algorithm Development and Validation
Source: JMIR Med Inform. 2023 Jan 25;11:e40312. doi: 10.2196/40312 (PMC9909518; doi:10.2196/40312)
Supplement: Multimedia Appendix 3 [file medinform_v11i1e40312_app3.xlsx]

## Sheet: Sheet 1
multimedia_appendix3
ATC_CORRECT	unstructured	structured	total	percent structured	percent unstructured
L01DB01	0	1	1	100.0	0.0
L01CD01	0	1	1	100.0	0.0
C01BA05	0	1	1	100.0	0.0
S01KA02	0	1	1	100.0	0.0
N04BC06	0	1	1	100.0	0.0
L01XA03	0	1	1	100.0	0.0
L01XX01	0	1	1	100.0	0.0
B05XB02	0	1	1	100.0	0.0
L01XX19	0	1	1	100.0	0.0
D03BA20	0	1	1	100.0	0.0
L03AA02	0	1	1	100.0	0.0
N01BB51	0	1	1	100.0	0.0
B05CA05	0	1	1	100.0	0.0
N01BB01	0	1	1	100.0	0.0
N01AX10	0	1	1	100.0	0.0
M02AB53	0	1	1	100.0	0.0
C01CA04	0	1	1	100.0	0.0
C01CA07	0	1	1	100.0	0.0
D05BX02	0	1	1	100.0	0.0
L01CA03	0	1	1	100.0	0.0
L01AA06	0	1	1	100.0	0.0
R07AA05	0	1	1	100.0	0.0
G04BP51	0	1	1	100.0	0.0
J06BB03	0	1	1	100.0	0.0
C05BB02	0	1	1	100.0	0.0
V03AB46	0	1	1	100.0	0.0
S01AX02	0	1	1	100.0	0.0
B02BC07	0	1	1	100.0	0.0
L01AC01	0	1	1	100.0	0.0
B02BC01	0	1	1	100.0	0.0
R03CC14	0	1	1	100.0	0.0
N05CP30	0	1	1	100.0	0.0
B02BD06	0	1	1	100.0	0.0
B02BD02	0	2	2	100.0	0.0
J01DE01	0	2	2	100.0	0.0
J06BB16	0	2	2	100.0	0.0
L01XX02	0	2	2	100.0	0.0
G03CC06	0	2	2	100.0	0.0
L01XB01	0	2	2	100.0	0.0
S01FA06	0	2	2	100.0	0.0
L01DC03	0	2	2	100.0	0.0
J02AC05	0	2	2	100.0	0.0
L02BB01	0	2	2	100.0	0.0
R04AP03	0	2	2	100.0	0.0
H01AA02	0	2	2	100.0	0.0
C07AA07	0	2	2	100.0	0.0
N05CM18	0	2	2	100.0	0.0
N01AH03	0	2	2	100.0	0.0
N01AX03	0	2	2	100.0	0.0
D03AX11	0	2	2	100.0	0.0
C01EB10	0	2	2	100.0	0.0
L01BB05	0	3	3	100.0	0.0
G01AA10	0	3	3	100.0	0.0
N05AB02	0	3	3	100.0	0.0
S01AE05	0	3	3	100.0	0.0
S01GA02	0	3	3	100.0	0.0
B05XA18	0	3	3	100.0	0.0
M05BA03	0	3	3	100.0	0.0
R03AK05	0	3	3	100.0	0.0
L04AB04	0	3	3	100.0	0.0
D08AF01	0	3	3	100.0	0.0
B05BB12	0	3	3	100.0	0.0
N06AX03	0	3	3	100.0	0.0
C08CA06	0	3	3	100.0	0.0
J01GB06	0	4	4	100.0	0.0
V03AB25	0	4	4	100.0	0.0
B02BD31	0	4	4	100.0	0.0
C04AX21	0	4	4	100.0	0.0
G02CB01	0	4	4	100.0	0.0
N06DA04	0	4	4	100.0	0.0
L01BC05	0	4	4	100.0	0.0
R06AD02	0	4	4	100.0	0.0
D03AX79	0	4	4	100.0	0.0
D06BA01	0	4	4	100.0	0.0
B01AE03	0	4	4	100.0	0.0
L02AE03	0	4	4	100.0	0.0
D09AA02	0	4	4	100.0	0.0
V06DE01	0	4	4	100.0	0.0
D02AB51	0	4	4	100.0	0.0
J01CG01	0	4	4	100.0	0.0
D01AC52	0	4	4	100.0	0.0
L01DB02	0	4	4	100.0	0.0
R01AA05	0	5	5	100.0	0.0
S01XA28	0	5	5	100.0	0.0
D08AC52	0	5	5	100.0	0.0
S01EA03	0	5	5	100.0	0.0
C05AA61	0	5	5	100.0	0.0
C01BC03	0	5	5	100.0	0.0
B05BB14	0	5	5	100.0	0.0
S01BC03	0	5	5	100.0	0.0
H02AB58	0	5	5	100.0	0.0
V03AB14	0	5	5	100.0	0.0
G03BA03	0	5	5	100.0	0.0
J01DC04	0	5	5	100.0	0.0
A16AA01	0	6	6	100.0	0.0
H01BB02	0	6	6	100.0	0.0
J01XB01	0	6	6	100.0	0.0
J07AJ52	0	6	6	100.0	0.0
J07AM51	0	6	6	100.0	0.0
B05AA57	0	6	6	100.0	0.0
L01DB07	0	6	6	100.0	0.0
D11AH02	0	6	6	100.0	0.0
B01AC23	0	6	6	100.0	0.0
L04AA24	0	6	6	100.0	0.0
M02AH20	0	6	6	100.0	0.0
M03CA01	0	6	6	100.0	0.0
A06AX02	0	6	6	100.0	0.0
C01CE03	0	6	6	100.0	0.0
N06AA21	0	6	6	100.0	0.0
C03BA11	0	6	6	100.0	0.0
D08AX06	0	6	6	100.0	0.0
C01AA05	0	7	7	100.0	0.0
B01AD04	0	7	7	100.0	0.0
S01CA53	0	7	7	100.0	0.0
R03AC12	0	7	7	100.0	0.0
N05AF01	0	7	7	100.0	0.0
A02BA01	0	7	7	100.0	0.0
A11CC80	0	7	7	100.0	0.0
V03AB23	0	7	7	100.0	0.0
P02CA01	0	7	7	100.0	0.0
V07AB02	0	7	7	100.0	0.0
R02AD01	0	7	7	100.0	0.0
B05CB10	0	8	8	100.0	0.0
R02AP52	0	8	8	100.0	0.0
V08AB02	0	8	8	100.0	0.0
A11HA03	0	8	8	100.0	0.0
A07XP03	0	8	8	100.0	0.0
L01BC06	0	8	8	100.0	0.0
D05BB02	0	8	8	100.0	0.0
J01EC02	0	8	8	100.0	0.0
C03DA02	0	8	8	100.0	0.0
V03AB48	0	8	8	100.0	0.0
N05CC01	0	8	8	100.0	0.0
N05AB10	0	9	9	100.0	0.0
D11AH01	0	9	9	100.0	0.0
A12CC14	0	9	9	100.0	0.0
N03AX03	0	9	9	100.0	0.0
A03AB20	0	9	9	100.0	0.0
N01AH01	0	9	9	100.0	0.0
G03CA04	0	9	9	100.0	0.0
A07CA50	0	10	10	100.0	0.0
N01BB20	0	10	10	100.0	0.0
C01CA24	0	10	10	100.0	0.0
D02AB01	0	10	10	100.0	0.0
L01XX14	0	10	10	100.0	0.0
P03AC04	0	10	10	100.0	0.0
D07AC01	0	11	11	100.0	0.0
A02AD05	0	11	11	100.0	0.0
R07AA03	0	11	11	100.0	0.0
A01AP03	0	11	11	100.0	0.0
B01AB09	0	11	11	100.0	0.0
D03AX03	0	11	11	100.0	0.0
C05BA03	0	12	12	100.0	0.0
S01GX01	0	12	12	100.0	0.0
S01FA01	0	12	12	100.0	0.0
M01CC01	0	12	12	100.0	0.0
J02AC02	0	13	13	100.0	0.0
C01DA14	0	13	13	100.0	0.0
A11HA30	0	14	14	100.0	0.0
J01AA12	0	14	14	100.0	0.0
C08DB01	0	14	14	100.0	0.0
P01BD01	0	14	14	100.0	0.0
J05AP01	0	14	14	100.0	0.0
A01AE51	0	15	15	100.0	0.0
L01AA07	0	15	15	100.0	0.0
G04BP01	0	15	15	100.0	0.0
N06BA07	0	16	16	100.0	0.0
N07BB06	0	16	16	100.0	0.0
S01AA04	0	16	16	100.0	0.0
R04AP30	0	16	16	100.0	0.0
H02AB01	0	16	16	100.0	0.0
B05XA03	0	16	16	100.0	0.0
S01FA04	0	17	17	100.0	0.0
A10AD04	0	17	17	100.0	0.0
N02BA51	0	18	18	100.0	0.0
D10AF54	0	18	18	100.0	0.0
A02BB01	0	18	18	100.0	0.0
N07BB03	0	19	19	100.0	0.0
J04AK02	0	19	19	100.0	0.0
N06AA04	0	19	19	100.0	0.0
N03AA02	0	20	20	100.0	0.0
D07AD01	0	20	20	100.0	0.0
L04AC02	0	21	21	100.0	0.0
N04AA01	0	21	21	100.0	0.0
N04BX02	0	21	21	100.0	0.0
L01BB02	0	22	22	100.0	0.0
C01CA03	0	22	22	100.0	0.0
A07BA01	0	23	23	100.0	0.0
A07AA02	0	23	23	100.0	0.0
A10BX02	0	23	23	100.0	0.0
G01AF02	0	24	24	100.0	0.0
G03CD01	0	24	24	100.0	0.0
D02AE01	0	24	24	100.0	0.0
C01BD07	0	24	24	100.0	0.0
A01AB03	0	25	25	100.0	0.0
A03BA01	0	26	26	100.0	0.0
S01EB01	0	26	26	100.0	0.0
J06BB09	0	26	26	100.0	0.0
A06AG11	0	26	26	100.0	0.0
N04BX01	0	26	26	100.0	0.0
J04AK01	0	26	26	100.0	0.0
N05CP01	0	27	27	100.0	0.0
G03CA03	0	27	27	100.0	0.0
N05AL01	0	28	28	100.0	0.0
S01AA11	0	28	28	100.0	0.0
S01BC05	0	29	29	100.0	0.0
R01AD09	0	29	29	100.0	0.0
C04AG01	0	29	29	100.0	0.0
J04AC01	0	30	30	100.0	0.0
B05AA56	0	30	30	100.0	0.0
L04AB02	0	30	30	100.0	0.0
N05BA05	0	30	30	100.0	0.0
N04BC07	0	30	30	100.0	0.0
N06BA04	0	30	30	100.0	0.0
C01CA30	0	31	31	100.0	0.0
V03AB15	0	32	32	100.0	0.0
M01AB01	0	32	32	100.0	0.0
D08AJ57	0	33	33	100.0	0.0
J06BB01	0	34	34	100.0	0.0
D04AX07	0	34	34	100.0	0.0
P03AX10	0	34	34	100.0	0.0
N04BC08	0	35	35	100.0	0.0
D01AA91	0	35	35	100.0	0.0
R03AA01	0	35	35	100.0	0.0
A01AD69	0	36	36	100.0	0.0
L04AB01	0	36	36	100.0	0.0
J02AA01	0	36	36	100.0	0.0
D05AX02	0	36	36	100.0	0.0
V03AE17	0	37	37	100.0	0.0
D08AG02	0	38	38	100.0	0.0
V04CZ10	0	38	38	100.0	0.0
H05BA01	0	39	39	100.0	0.0
J01XE01	0	39	39	100.0	0.0
D06AX01	0	39	39	100.0	0.0
J05AD01	0	39	39	100.0	0.0
R05CB02	0	40	40	100.0	0.0
B05BA02	0	40	40	100.0	0.0
G03DA04	0	40	40	100.0	0.0
N07AB02	0	41	41	100.0	0.0
G04CA03	0	42	42	100.0	0.0
N05AE04	0	43	43	100.0	0.0
B05XA31	0	43	43	100.0	0.0
D01AC20	0	43	43	100.0	0.0
N03AX22	0	43	43	100.0	0.0
C03BA04	0	43	43	100.0	0.0
D07AC13	0	46	46	100.0	0.0
G02CB03	0	46	46	100.0	0.0
C01CA17	0	46	46	100.0	0.0
C01BC04	0	47	47	100.0	0.0
J04BA02	0	47	47	100.0	0.0
J01GB01	0	48	48	100.0	0.0
V03AF07	0	49	49	100.0	0.0
R03DA04	0	50	50	100.0	0.0
S01BA04	0	50	50	100.0	0.0
N04AA02	0	50	50	100.0	0.0
S01XA02	0	51	51	100.0	0.0
V08EA01	0	51	51	100.0	0.0
R01AX28	0	52	52	100.0	0.0
A03AB02	0	53	53	100.0	0.0
C01CA01	0	53	53	100.0	0.0
D07AB02	0	54	54	100.0	0.0
L01AX03	0	54	54	100.0	0.0
D07CC01	0	54	54	100.0	0.0
N05AF03	0	55	55	100.0	0.0
C03EA21	0	56	56	100.0	0.0
C02KX08	0	57	57	100.0	0.0
N05BA12	0	57	57	100.0	0.0
N06AG02	0	58	58	100.0	0.0
S01EA05	0	58	58	100.0	0.0
D01AE14	0	58	58	100.0	0.0
S01EC01	0	61	61	100.0	0.0
N06DP01	0	62	62	100.0	0.0
L02BG03	0	63	63	100.0	0.0
S01ED69	0	64	64	100.0	0.0
N03AX15	0	66	66	100.0	0.0
J02AX04	0	66	66	100.0	0.0
A11HA02	0	67	67	100.0	0.0
C09XA02	0	68	68	100.0	0.0
C02AB01	0	69	69	100.0	0.0
J01DD01	0	71	71	100.0	0.0
N07AA01	0	73	73	100.0	0.0
A03FP30	0	74	74	100.0	0.0
S01XC07	0	77	77	100.0	0.0
M01AE02	0	77	77	100.0	0.0
R06AX27	0	77	77	100.0	0.0
N07BB01	77	0	77	0.0	100.0
N02CC01	0	80	80	100.0	0.0
L01AX04	80	0	80	0.0	100.0
L04AA34	82	0	82	0.0	100.0
J05AB11	0	83	83	100.0	0.0
A11GA01	0	84	84	100.0	0.0
J01DD14	85	0	85	0.0	100.0
C10AB02	79	6	85	7.06	92.94
A07EF01	0	86	86	100.0	0.0
R05CA01	0	86	86	100.0	0.0
H02AA02	0	87	87	100.0	0.0
V06BA50	0	88	88	100.0	0.0
L01BC02	87	1	88	1.14	98.86
A06AH01	0	89	89	100.0	0.0
S01ED62	0	90	90	100.0	0.0
J01CA08	0	91	91	100.0	0.0
B01AC22	0	91	91	100.0	0.0
C03CA03	0	91	91	100.0	0.0
N04BD03	0	92	92	100.0	0.0
L01XD04	93	0	93	0.0	100.0
L01CB01	88	6	94	6.38	93.62
N05AF05	0	94	94	100.0	0.0
L01CA02	94	0	94	0.0	100.0
H01BA04	0	95	95	100.0	0.0
A02BX02	0	96	96	100.0	0.0
P01CX01	0	101	101	100.0	0.0
L02BG04	0	102	102	100.0	0.0
N06BC01	0	104	104	100.0	0.0
N02AB02	0	104	104	100.0	0.0
L01BA01	100	4	104	3.85	96.15
D01AC01	0	105	105	100.0	0.0
J05AB06	0	108	108	100.0	0.0
L01XA02	106	2	108	1.85	98.15
L01AA03	107	1	108	0.93	99.07
L04AA04	110	0	110	0.0	100.0
C02KX06	0	110	110	100.0	0.0
C10AC01	0	112	112	100.0	0.0
S01AD03	102	11	113	9.73	90.27
N06AB05	0	113	113	100.0	0.0
M05BX04	0	114	114	100.0	0.0
A11DB03	115	0	115	0.0	100.0
A10BB01	0	115	115	100.0	0.0
N05CM27	117	0	117	0.0	100.0
L01DB03	118	0	118	0.0	100.0
N04BX04	0	119	119	100.0	0.0
A10BF01	0	121	121	100.0	0.0
L01AA02	120	2	122	1.64	98.36
J01MA14	0	124	124	100.0	0.0
S01ED66	0	125	125	100.0	0.0
N07CA01	0	125	125	100.0	0.0
D01AA01	0	126	126	100.0	0.0
C09DA07	127	0	127	0.0	100.0
J01CA12	0	127	127	100.0	0.0
D08AC05	110	18	128	14.06	85.94
G04BA04	111	17	128	13.28	86.72
V08AA20	0	130	130	100.0	0.0
N05AL03	96	36	132	27.27	72.73
N06AX17	0	138	138	100.0	0.0
R05CB13	0	140	140	100.0	0.0
J01CR21	142	0	142	0.0	100.0
N06AF04	83	60	143	41.96	58.04
J05AH02	0	144	144	100.0	0.0
R03AC04	0	145	145	100.0	0.0
N03AA03	0	147	147	100.0	0.0
B05XA09	0	148	148	100.0	0.0
J01FA01	0	151	151	100.0	0.0
D06BB03	0	151	151	100.0	0.0
A01AD11	0	152	152	100.0	0.0
N06BX03	0	153	153	100.0	0.0
N04BC09	0	155	155	100.0	0.0
L01FA01	157	0	157	0.0	100.0
D04AA13	0	158	158	100.0	0.0
S01EE03	0	159	159	100.0	0.0
A11BA01	160	0	160	0.0	100.0
R03AL05	0	161	161	100.0	0.0
R03DC03	0	163	163	100.0	0.0
B01AC24	0	167	167	100.0	0.0
N07BB04	167	0	167	0.0	100.0
C09DA24	0	168	168	100.0	0.0
N02BA13	0	169	169	100.0	0.0
G04CB02	0	170	170	100.0	0.0
L02BB03	0	171	171	100.0	0.0
N05AA02	0	174	174	100.0	0.0
N06AA06	0	174	174	100.0	0.0
M05BA07	0	174	174	100.0	0.0
N03AX23	0	175	175	100.0	0.0
N03AX11	0	175	175	100.0	0.0
L02AE02	0	175	175	100.0	0.0
C10AX06	0	179	179	100.0	0.0
N05BB01	182	0	182	0.0	100.0
J01XX08	0	182	182	100.0	0.0
S01EC04	0	187	187	100.0	0.0
B05XC30	0	188	188	100.0	0.0
N01AX14	0	190	190	100.0	0.0
C05AD01	0	190	190	100.0	0.0
N04BD02	0	191	191	100.0	0.0
S01EC03	0	193	193	100.0	0.0
D04AB61	195	0	195	0.0	100.0
J01CE02	0	199	199	100.0	0.0
N06AX12	0	200	200	100.0	0.0
M01AH05	0	203	203	100.0	0.0
A10AD01	130	76	206	36.89	63.11
L02BA01	0	207	207	100.0	0.0
R03AL01	0	210	210	100.0	0.0
N03AB02	0	211	211	100.0	0.0
L01XA01	212	1	213	0.47	99.53
G04BC01	0	216	216	100.0	0.0
C09DA21	0	217	217	100.0	0.0
A11CC03	0	221	221	100.0	0.0
N07CA22	0	222	222	100.0	0.0
A07AA11	214	9	223	4.04	95.96
B05BA11	0	225	225	100.0	0.0
A07DA02	226	0	226	0.0	100.0
G04BD06	0	232	232	100.0	0.0
J01FA10	0	240	240	100.0	0.0
R03AL02	241	0	241	0.0	100.0
S01CA55	0	241	241	100.0	0.0
N02AF02	241	0	241	0.0	100.0
J01DD02	0	243	243	100.0	0.0
M03BX02	0	243	243	100.0	0.0
C01DX12	0	250	250	100.0	0.0
C01DA08	242	9	251	3.59	96.41
C09BA54	0	257	257	100.0	0.0
R01AX30	0	260	260	100.0	0.0
B03XA01	0	261	261	100.0	0.0
M03BX04	0	262	262	100.0	0.0
N02AC06	0	262	262	100.0	0.0
P01BA02	266	0	266	0.0	100.0
R03BA01	0	266	266	100.0	0.0
A12AA03	0	272	272	100.0	0.0
N05CM02	0	272	272	100.0	0.0
L01BC01	264	12	276	4.35	95.65
A02BA03	0	277	277	100.0	0.0
L01XC02	270	13	283	4.59	95.41
C09AA01	124	160	284	56.34	43.66
J01GB03	0	284	284	100.0	0.0
J01DD13	0	290	290	100.0	0.0
J01AA02	0	292	292	100.0	0.0
H01BA02	0	294	294	100.0	0.0
C09CA04	0	296	296	100.0	0.0
N02BA01	229	73	302	24.17	75.83
N05AL05	191	112	303	36.96	63.04
M05BA08	265	38	303	12.54	87.46
C09DX04	307	0	307	0.0	100.0
B03AC07	0	308	308	100.0	0.0
N04BC04	0	311	311	100.0	0.0
R06AX13	321	0	321	0.0	100.0
C01BD01	188	133	321	41.43	58.57
A02BX03	0	323	323	100.0	0.0
N04BB01	0	326	326	100.0	0.0
N03AE01	0	327	327	100.0	0.0
N01BB02	221	116	337	34.42	65.58
M02AA15	0	338	338	100.0	0.0
L01XX05	0	339	339	100.0	0.0
V03AE03	0	344	344	100.0	0.0
N06DX18	0	348	348	100.0	0.0
B05BC01	95	254	349	72.78	27.22
J01CA01	0	356	356	100.0	0.0
J01DH51	0	364	364	100.0	0.0
S01AE01	0	368	368	100.0	0.0
N03AF02	0	373	373	100.0	0.0
G01AF01	362	11	373	2.95	97.05
V07AB01	380	4	384	1.04	98.96
G04BD08	0	385	385	100.0	0.0
S01ED01	0	388	388	100.0	0.0
S01EE01	0	390	390	100.0	0.0
A06AG01	0	390	390	100.0	0.0
N05CD08	0	391	391	100.0	0.0
A07EA06	0	393	393	100.0	0.0
V03AF03	104	292	396	73.74	26.26
M04AC01	258	139	397	35.01	64.99
S01XA20	0	403	403	100.0	0.0
C03DA04	307	98	405	24.2	75.8
N06AX22	88	319	407	78.38	21.62
J01CA04	0	413	413	100.0	0.0
G04BC50	78	335	413	81.11	18.89
M01AB05	0	416	416	100.0	0.0
B05BA01	0	418	418	100.0	0.0
R03AC13	157	266	423	62.88	37.12
V04CZ09	0	429	429	100.0	0.0
H03AA51	0	429	429	100.0	0.0
C02DC01	0	433	433	100.0	0.0
B02AA02	0	437	437	100.0	0.0
A04AD01	0	438	438	100.0	0.0
N06AA12	284	159	443	35.89	64.11
B01AD02	437	12	449	2.67	97.33
R06AX26	158	291	449	64.81	35.19
C09CA08	0	451	451	100.0	0.0
BB05B11	455	0	455	0.0	100.0
A12CC02	0	465	465	100.0	0.0
L04AA18	0	483	483	100.0	0.0
C01EB17	407	83	490	16.94	83.06
M01CX01	290	202	492	41.06	58.94
N06DA02	400	96	496	19.35	80.65
L04AX01	0	500	500	100.0	0.0
C04AD03	0	500	500	100.0	0.0
C10BA02	322	179	501	35.73	64.27
N05CM22	147	363	510	71.18	28.82
C02DB01	0	510	510	100.0	0.0
A10AB06	0	511	511	100.0	0.0
N05CF02	519	0	519	0.0	100.0
N07AA02	0	523	523	100.0	0.0
H01AB01	0	527	527	100.0	0.0
C09DA23	345	187	532	35.15	64.85
A12CE02	0	532	532	100.0	0.0
N06AA09	87	450	537	83.8	16.2
A10BB12	0	541	541	100.0	0.0
J05AB14	0	542	542	100.0	0.0
S01BA01	0	543	543	100.0	0.0
A12AA20	553	0	553	0.0	100.0
S01XA12	0	555	555	100.0	0.0
R03AK06	0	556	556	100.0	0.0
C08DA01	0	567	567	100.0	0.0
N05BA09	0	575	575	100.0	0.0
B05BB13	0	579	579	100.0	0.0
A03FA05	345	236	581	40.62	59.38
H03CA01	463	122	585	20.85	79.15
A07FA02	0	588	588	100.0	0.0
N06AA05	227	362	589	61.46	38.54
R03BA02	0	590	590	100.0	0.0
B05BB1	598	0	598	0.0	100.0
N06AX05	472	126	598	21.07	78.93
C08CA02	0	600	600	100.0	0.0
J02AC04	198	403	601	67.05	32.95
C02AC01	0	614	614	100.0	0.0
N05CH01	472	143	615	23.25	76.75
A07AA07	590	33	623	5.3	94.7
C01DA02	92	534	626	85.3	14.7
R03AL06	0	640	640	100.0	0.0
D07AC14	0	641	641	100.0	0.0
N06AB03	565	78	643	12.13	87.87
M01AH01	0	650	650	100.0	0.0
B01AE07	0	652	652	100.0	0.0
N06DA03	0	660	660	100.0	0.0
J04AB02	0	664	664	100.0	0.0
J02AC03	178	496	674	73.59	26.41
V03AF01	629	48	677	7.09	92.91
V03AE07	0	682	682	100.0	0.0
M05BA04	179	513	692	74.13	25.87
R04AX03	0	694	694	100.0	0.0
A12AA04	558	137	695	19.71	80.29
N04BC05	96	605	701	86.31	13.69
A03AX13	0	703	703	100.0	0.0
C07AA05	102	601	703	85.49	14.51
A10BK03	0	718	718	100.0	0.0
A07EC02	0	728	728	100.0	0.0
R02AA56	513	217	730	29.73	70.27
G04CB01	77	658	735	89.52	10.48
N06DX01	84	688	772	89.12	10.88
L01AA01	751	27	778	3.47	96.53
V07AB10	270	508	778	65.3	34.7
C08CA05	113	682	795	85.79	14.21
R03AK07	0	796	796	100.0	0.0
H03BC02	90	711	801	88.76	11.24
A06AC01	0	807	807	100.0	0.0
B05XA02	0	814	814	100.0	0.0
A03FA03	685	133	818	16.26	83.74
A04AD12	722	103	825	12.48	87.52
J06BA02	100	739	839	88.08	11.92
H05BX01	120	732	852	85.92	14.08
N03AX18	0	862	862	100.0	0.0
B05BB	887	0	887	0.0	100.0
S01XC05	0	891	891	100.0	0.0
B03AC01	181	714	895	79.78	20.22
N03AF01	84	815	899	90.66	9.34
R04AX01	0	913	913	100.0	0.0
R03AK08	128	796	924	86.15	13.85
J01CE01	402	532	934	56.96	43.04
R01AA07	527	411	938	43.82	56.18
A10AC01	445	515	960	53.65	46.35
N05AX12	495	492	987	49.85	50.15
A02BC01	991	0	991	0.0	100.0
R03AL04	101	895	996	89.86	10.14
P01AB01	853	176	1029	17.1	82.9
C10AA03	780	266	1046	25.43	74.57
R03CC03	109	943	1052	89.64	10.36
B05BB11	1063	0	1063	0.0	100.0
M03BX01	0	1072	1072	100.0	0.0
G04BD09	0	1098	1098	100.0	0.0
L03AA13	140	970	1110	87.39	12.61
N02AE01	88	1045	1133	92.23	7.77
A06AX01	257	901	1158	77.81	22.19
C09CA07	79	1081	1160	93.19	6.81
C09DA26	972	202	1174	17.21	82.79
C10AX09	559	630	1189	52.99	47.01
A10AE05	121	1077	1198	89.9	10.1
A11EB01	181	1024	1205	84.98	15.02
J01CF05	258	952	1210	78.68	21.32
N06AB10	236	982	1218	80.62	19.38
N02AX02	537	720	1257	57.28	42.72
B05AA01	75	1182	1257	94.03	5.97
R06AE07	520	749	1269	59.02	40.98
B05XA01	572	721	1293	55.76	44.24
H03BB02	407	902	1309	68.91	31.09
A02AD02	81	1242	1323	93.88	6.12
C09BA25	102	1221	1323	92.29	7.71
A10AB05	133	1193	1326	89.97	10.03
A04AA01	148	1178	1326	88.84	11.16
A05BA17	99	1249	1348	92.66	7.34
A06AB02	435	961	1396	68.84	31.16
R05CB06	453	949	1402	67.69	32.31
D07AC18	1102	303	1405	21.57	78.43
C09AA03	165	1246	1411	88.31	11.69
N05AD05	1046	372	1418	26.23	73.77
A10BD07	0	1435	1435	100.0	0.0
M04AA03	1248	189	1437	13.15	86.85
A12CB05	85	1359	1444	94.11	5.89
L04AD01	436	1026	1462	70.18	29.82
B03XA02	159	1328	1487	89.31	10.69
R03BB04	0	1501	1501	100.0	0.0
V03AE02	1375	147	1522	9.66	90.34
R05DA04	906	624	1530	40.78	59.22
A03BB01	376	1159	1535	75.5	24.5
N06AX21	182	1360	1542	88.2	11.8
C02CA04	102	1446	1548	93.41	6.59
A06AD15	1603	0	1603	0.0	100.0
N04BA13	180	1426	1606	88.79	11.21
N05CD02	1498	143	1641	8.71	91.29
A10AB04	181	1497	1678	89.21	10.79
C09DB01	793	960	1753	54.76	45.24
R03BB01	951	812	1763	46.06	53.94
A07DA03	1600	165	1765	9.35	90.65
N03AX09	118	1653	1771	93.34	6.66
M01AH04	183	1622	1805	89.86	10.14
H02AB04	740	1093	1833	59.63	40.37
A12CC11	158	1746	1904	91.7	8.3
L04AA06	1557	382	1939	19.7	80.3
C10AA04	959	989	1948	50.77	49.23
H02AB09	452	1514	1966	77.01	22.99
N06AX16	198	1784	1982	90.01	9.99
J01FF01	293	1702	1995	85.31	14.69
C09AA02	126	1879	2005	93.72	6.28
N05AN01	268	1744	2012	86.68	13.32
L03AA10	539	1488	2027	73.41	26.59
V06XX02	2028	0	2028	0.0	100.0
J01XA01	911	1175	2086	56.33	43.67
A05AA02	106	2077	2183	95.14	4.86
unspec	2187	0	2187	0.0	100.0
R03AC02	1525	699	2224	31.43	68.57
N06AB04	2181	71	2252	3.15	96.85
V03AE01	247	2021	2268	89.11	10.89
N05AD01	637	1659	2296	72.26	27.74
C07AB12	158	2147	2305	93.15	6.85
A09AA02	511	1800	2311	77.89	22.11
J01FA09	493	1883	2376	79.25	20.75
B02BA01	208	2189	2397	91.32	8.68
B03BA01	1713	696	2409	28.89	71.11
R06AB03	1079	1338	2417	55.36	44.64
N07XB52	132	2289	2421	94.55	5.45
C07AG02	78	2379	2457	96.83	3.17
J01DH02	1552	925	2477	37.34	62.66
J02AC01	266	2249	2515	89.42	10.58
B01AF03	789	1764	2553	69.1	30.9
A12CC04	2555	0	2555	0.0	100.0
N03AG01	887	1670	2557	65.31	34.69
A10A	2610	0	2610	0.0	100.0
B01AA04	769	1917	2686	71.37	28.63
N03AX12	837	1878	2715	69.17	30.83
A11CC04	493	2259	2752	82.09	17.91
B01AB10	2647	107	2754	3.89	96.11
L04AD02	357	2452	2809	87.29	12.71
C08CA13	425	2432	2857	85.12	14.88
C08CA08	529	2338	2867	81.55	18.45
N04BA11	191	2714	2905	93.43	6.57
A02BA02	2953	0	2953	0.0	100.0
N02AC03	476	2563	3039	84.34	15.66
J01XX01	167	2895	3062	94.55	5.45
B05BB02	1955	1115	3070	36.32	63.68
N01BB09	2966	126	3092	4.08	95.92
N05AH02	2962	183	3145	5.82	94.18
C01AA04	686	2462	3148	78.21	21.79
A01AB04	0	3176	3176	100.0	0.0
B03AA01	264	2925	3189	91.72	8.28
A12AX01	240	2952	3192	92.48	7.52
A06AB08	2676	553	3229	17.13	82.87
A02AH01	393	2892	3285	88.04	11.96
B05BB11	2630	682	3312	20.59	79.41
N06AB06	808	2532	3340	75.81	24.19
J01XD01	1526	1816	3342	54.34	45.66
A11DA01	1485	1940	3425	56.64	43.36
J01MA12	362	3175	3537	89.77	10.23
A10AB01	1086	2609	3695	70.61	29.39
J01MA02	325	3398	3723	91.27	8.73
C03BA10	3477	475	3952	12.02	87.98
R05CB01	773	3227	4000	80.68	19.32
B05BA10	2600	1431	4031	35.5	64.5
A04AA02	1143	3038	4181	72.66	27.34
J01CR02	361	3829	4190	91.38	8.62
A10BH01	388	3899	4287	90.95	9.05
C09CA01	97	4283	4380	97.79	2.21
C02CA06	563	3860	4423	87.27	12.73
N05AH03	1583	2976	4559	65.28	34.72
C09CA03	1256	3344	4600	72.7	27.3
B01AC04	709	3965	4674	84.83	15.17
V06DB50	0	4695	4695	100.0	0.0
J01EE01	409	4329	4738	91.37	8.63
J05AB01	924	3860	4784	80.69	19.31
G04CA02	4488	298	4786	6.23	93.77
N05BA01	1779	3011	4790	62.86	37.14
N02AX51	286	4519	4805	94.05	5.95
N02AA01	2059	3071	5130	59.86	40.14
B05CB01	2492	2662	5154	51.65	48.35
A02BC05	671	4509	5180	87.05	12.95
C02AC05	479	4846	5325	91.0	9.0
nomed	5411	0	5411	0.0	100.0
N02AB03	4566	1130	5696	19.84	80.16
A03FA01	3289	2414	5703	42.33	57.67
N02AA03	1171	4756	5927	80.24	19.76
N05AH04	2607	3337	5944	56.14	43.86
B01AF01	418	5554	5972	93.0	7.0
N04BA10	854	5136	5990	85.74	14.26
N06AX11	4919	1072	5991	17.89	82.11
N03AX14	4772	1288	6060	21.25	78.75
A04AB02	2552	3510	6062	57.9	42.1
N05AX08	2282	3907	6189	63.13	36.87
B01AF02	489	5889	6378	92.33	7.67
J01DC02	3604	2848	6452	44.14	55.86
A10AE04	851	5619	6470	86.85	13.15
C03DA01	1090	5724	6814	84.0	16.0
A12BA01	2998	4082	7080	57.66	42.34
N05AD03	1637	5730	7367	77.78	22.22
B03BB01	1318	6188	7506	82.44	17.56
A10BA02	603	7087	7690	92.16	7.84
B01AB06	7004	913	7917	11.53	88.47
N03AX16	5454	2830	8284	34.16	65.84
J01DD04	6757	1830	8587	21.31	78.69
C03AA03	895	7971	8866	89.91	10.09
B01AB01	1705	7302	9007	81.07	18.93
M04AA01	6764	2551	9315	27.39	72.61
C09CA06	4278	5097	9375	54.37	45.63
J01CR05	2380	7465	9845	75.83	24.17
B01AX05	1270	8630	9900	87.17	12.83
C10AA05	5470	4774	10244	46.6	53.4
A12BA30	1187	9224	10411	88.6	11.4
C07AB07	1322	10458	11780	88.78	11.22
A11CC05	1400	11778	13178	89.38	10.62
J01CR01	6122	8878	15000	59.19	40.81
C10AA01	2371	13890	16261	85.42	14.58
N05BA06	6614	10302	16916	60.9	39.1
H02AB06	6171	10859	17030	63.76	36.24
A06AD65	12850	4357	17207	25.32	74.68
H03AA01	2778	14559	17337	83.98	16.02
C03CA01	13400	4583	17983	25.49	74.51
N02BE01	8004	10661	18665	57.12	42.88
M01AE01	15549	3220	18769	17.16	82.84
N05CF01	16373	2723	19096	14.26	85.74
H02AB02	1682	19304	20986	91.99	8.01
B01AC06	2187	19079	21266	89.72	10.28
C08CA01	3122	19903	23025	86.44	13.56
A06AD11	2952	21113	24065	87.73	12.27
C09AA05	10649	14817	25466	58.18	41.82
C07AB02	2870	23602	26472	89.16	10.84
C03CA04	16319	12535	28854	43.44	56.56
B01AB05	23583	7658	31241	24.51	75.49
B01AB13	5862	28329	34191	82.86	17.14
N02AA05	1482	44952	46434	96.81	3.19
A02BC02	55371	10490	65861	15.93	84.07
B05BB01	21954	46345	68299	67.86	32.14
N02BB02	35961	44905	80866	55.53	44.47
no_eval	422990	0	422990	0.0	100.0
